# Supplementary material for: Decoding Past Microbial Communities Shifts Induced by Natural and Anthropogenic Disturbance Events Through Extracellular DNA
Source: Mol Ecol. 2025 Aug 22;34(20):e70078. doi: 10.1111/mec.70078 (PMC12530286; doi:10.1111/mec.70078)
Supplement: Supplementary file 1 — Figure S1: Location of the study area. The Tyrrhenian Sea (left) with a detailed view of the sampling sites in the Gulf of Naples (right). Core 1 was sampled at 40°48.150′ N, 14°08.913′ E, whereas Core 2 was sampled at 40°48.198′ N, 14°07.157′ E. Figure S2: Overview of the analytical workflow applied to selected layers (highlighted in the dashed rectangle) of two sediment cores collected from the Bagnoli‐Coroglio Bay. Core 1 was useful to assess the impact of industrialisation (1911–1992) on the microbial communities, whereas the analyses of core 2 were useful to understand the microbial responses during an intensive volcanic activity. Sediment dating and chemical characterisation, combined with molecular analyses (qPCR and 16S rRNA metabarcoding), were carried out to assess changes in prokaryotic abundance and diversity over time. Metabarcoding data were useful for identifying potential resistant, sensitive and resilient prokaryotic taxa. Figure S3: TapeStation 4200 profiles of extracellular DNA isolated from different sediment layers of two cores, analysed in three separate runs using ScreenTape D1000. Digital electrophoresis images show individual replicates from Core 1 (in red) and Core 2 (in blue) (A–C). The first lane in each gel image represents the DNA ladder ranging from 25 bp to 1500 bp (L). In D is reported a typical extracellular DNA fragment size distribution isolated from analysed samples, using the profile of nucleic acids isolated from the layer dated to 1726 as an example. The labels R1 and R2 indicate two independent DNA extraction replicates performed on each analysed sediment layer. Figure S4: Rarefaction curves of ASVs obtained from the analysis of metabarcoding of 16S V4 rRNA amplified from extracellular DNA isolated from dated cores grouped in the legend with different colours according to the period identified. Rarefaction curves were generated for each sample after subsampling to a depth of 10,100 sequences. Figure S5: Taxa barplot showing t [file MEC-34-e70078-s001.zip]

Archive with 2 entries (2 files):
- Table S12.xlsx
- 3_MEC_Supplemental_Information Varrella et alii MEC70078..docx
