# Supplementary material for: Decoding Past Microbial Communities Shifts Induced by Natural and Anthropogenic Disturbance Events Through Extracellular DNA
Source: Mol Ecol. 2025 Aug 22;34(20):e70078. doi: 10.1111/mec.70078 (PMC12530286; doi:10.1111/mec.70078)
Supplement: Supplementary file 1 — Figure S1: Location of the study area. The Tyrrhenian Sea (left) with a detailed view of the sampling sites in the Gulf of Naples (right). Core 1 was sampled at 40°48.150′ N, 14°08.913′ E, whereas Core 2 was sampled at 40°48.198′ N, 14°07.157′ E. Figure S2: Overview of the analytical workflow applied to selected layers (highlighted in the dashed rectangle) of two sediment cores collected from the Bagnoli‐Coroglio Bay. Core 1 was useful to assess the impact of industrialisation (1911–1992) on the microbial communities, whereas the analyses of core 2 were useful to understand the microbial responses during an intensive volcanic activity. Sediment dating and chemical characterisation, combined with molecular analyses (qPCR and 16S rRNA metabarcoding), were carried out to assess changes in prokaryotic abundance and diversity over time. Metabarcoding data were useful for identifying potential resistant, sensitive and resilient prokaryotic taxa. Figure S3: TapeStation 4200 profiles of extracellular DNA isolated from different sediment layers of two cores, analysed in three separate runs using ScreenTape D1000. Digital electrophoresis images show individual replicates from Core 1 (in red) and Core 2 (in blue) (A–C). The first lane in each gel image represents the DNA ladder ranging from 25 bp to 1500 bp (L). In D is reported a typical extracellular DNA fragment size distribution isolated from analysed samples, using the profile of nucleic acids isolated from the layer dated to 1726 as an example. The labels R1 and R2 indicate two independent DNA extraction replicates performed on each analysed sediment layer. Figure S4: Rarefaction curves of ASVs obtained from the analysis of metabarcoding of 16S V4 rRNA amplified from extracellular DNA isolated from dated cores grouped in the legend with different colours according to the period identified. Rarefaction curves were generated for each sample after subsampling to a depth of 10,100 sequences. Figure S5: Taxa barplot showing t [file MEC-34-e70078-s001.zip › Table S12.xlsx]

## Sheet: Core 1
Core	Taxa	Group	N	Mean	SD	SE	Method	Letter	MonoLetter	Significance
Core 1	k__Archaea|p__Archaea|c__Archaea|o__Archaea|f__Archaea	I1	4	0.00304455	0.00106138	0.000530689	Dunn's Kruskal-Wallis Multiple Comparisons	ab	ab	ab
Core 1	k__Archaea|p__Archaea|c__Archaea|o__Archaea|f__Archaea	I2	8	0.00455446	0.00130924	0.000462887	Dunn's Kruskal-Wallis Multiple Comparisons	a	a	a
Core 1	k__Archaea|p__Archaea|c__Archaea|o__Archaea|f__Archaea	I3	4	0.00190594	0.00178287	0.000891433	Dunn's Kruskal-Wallis Multiple Comparisons	b	b	b
Core 1	k__Archaea|p__Asgardarchaeota|c__Lokiarchaeia|o__Lokiarchaeia|f__Lokiarchaeia	I1	4	0.022401	0.002788	0.001394	Dunn's Kruskal-Wallis Multiple Comparisons	a	a	a
Core 1	k__Archaea|p__Asgardarchaeota|c__Lokiarchaeia|o__Lokiarchaeia|f__Lokiarchaeia	I2	8	0.0185396	0.00713789	0.00252363	Dunn's Kruskal-Wallis Multiple Comparisons	a	a	a
Core 1	k__Archaea|p__Asgardarchaeota|c__Lokiarchaeia|o__Lokiarchaeia|f__Lokiarchaeia	I3	4	0.00888614	0.00801894	0.00400947	Dunn's Kruskal-Wallis Multiple Comparisons	a	a	a
Core 1	k__Archaea|p__Asgardarchaeota|c__Odinarchaeia|o__Odinarchaeia|f__Odinarchaeia	I1	4	0.00165842	0.000550522	0.000275261	Dunn's Kruskal-Wallis Multiple Comparisons	a	a	a
Core 1	k__Archaea|p__Asgardarchaeota|c__Odinarchaeia|o__Odinarchaeia|f__Odinarchaeia	I2	8	0.00173267	0.000646008	0.000228398	Dunn's Kruskal-Wallis Multiple Comparisons	a	a	a
Core 1	k__Archaea|p__Asgardarchaeota|c__Odinarchaeia|o__Odinarchaeia|f__Odinarchaeia	I3	4	0.000742574	0.000802326	0.000401163	Dunn's Kruskal-Wallis Multiple Comparisons	a	a	a
Core 1	k__Archaea|p__Crenarchaeota|c__Bathyarchaeia|o__Bathyarchaeia|f__Bathyarchaeia	I1	4	0.140767	0.00920575	0.00460287	Dunn's Kruskal-Wallis Multiple Comparisons	a	a	a
Core 1	k__Archaea|p__Crenarchaeota|c__Bathyarchaeia|o__Bathyarchaeia|f__Bathyarchaeia	I2	8	0.106151	0.0373195	0.0131944	Dunn's Kruskal-Wallis Multiple Comparisons	ab	ab	ab
Core 1	k__Archaea|p__Crenarchaeota|c__Bathyarchaeia|o__Bathyarchaeia|f__Bathyarchaeia	I3	4	0.0648762	0.0489179	0.0244589	Dunn's Kruskal-Wallis Multiple Comparisons	b	b	b
Core 1	k__Archaea|p__Crenarchaeota|c__Nitrososphaeria|o__Nitrosopumilales|f__Nitrosopumilaceae	I1	4	0.00259901	0.00211021	0.00105511	Dunn's Kruskal-Wallis Multiple Comparisons	a	a	a
Core 1	k__Archaea|p__Crenarchaeota|c__Nitrososphaeria|o__Nitrosopumilales|f__Nitrosopumilaceae	I2	8	0.00368812	0.00167085	0.000590735	Dunn's Kruskal-Wallis Multiple Comparisons	a	a	a
Core 1	k__Archaea|p__Crenarchaeota|c__Nitrososphaeria|o__Nitrosopumilales|f__Nitrosopumilaceae	I3	4	0.0183911	0.0204689	0.0102344	Dunn's Kruskal-Wallis Multiple Comparisons	a	a	a
Core 1	k__Archaea|p__Nanoarchaeota|c__Nanoarchaeia|o__Woesearchaeales|f__SCGC_AAA011-D5	I1	4	0.00574257	0.00251649	0.00125824	Dunn's Kruskal-Wallis Multiple Comparisons	ab	ab	ab
Core 1	k__Archaea|p__Nanoarchaeota|c__Nanoarchaeia|o__Woesearchaeales|f__SCGC_AAA011-D5	I2	8	0.00794554	0.00339812	0.00120142	Dunn's Kruskal-Wallis Multiple Comparisons	a	a	a
Core 1	k__Archaea|p__Nanoarchaeota|c__Nanoarchaeia|o__Woesearchaeales|f__SCGC_AAA011-D5	I3	4	0.00138614	0.00107552	0.000537761	Dunn's Kruskal-Wallis Multiple Comparisons	b	b	b
Core 1	k__Archaea|p__Nanoarchaeota|c__Nanoarchaeia|o__Woesearchaeales|f__Woesearchaeales	I1	4	0.0105446	0.00222056	0.00111028	Dunn's Kruskal-Wallis Multiple Comparisons	ab	ab	ab
Core 1	k__Archaea|p__Nanoarchaeota|c__Nanoarchaeia|o__Woesearchaeales|f__Woesearchaeales	I2	8	0.0175248	0.00866355	0.00306303	Dunn's Kruskal-Wallis Multiple Comparisons	a	a	a
Core 1	k__Archaea|p__Nanoarchaeota|c__Nanoarchaeia|o__Woesearchaeales|f__Woesearchaeales	I3	4	0.00455446	0.00391642	0.00195821	Dunn's Kruskal-Wallis Multiple Comparisons	b	b	b
Core 1	k__Archaea|p__Thermoplasmatota|c__Thermoplasmata|o__Marine_Benthic_Group_D_and_DHVEG-1|f__Marine_Benthic_Group_D_and_DHVEG-1	I1	4	0.0296535	0.00592103	0.00296052	Dunn's Kruskal-Wallis Multiple Comparisons	a	a	a
Core 1	k__Archaea|p__Thermoplasmatota|c__Thermoplasmata|o__Marine_Benthic_Group_D_and_DHVEG-1|f__Marine_Benthic_Group_D_and_DHVEG-1	I2	8	0.0281807	0.0136046	0.00480995	Dunn's Kruskal-Wallis Multiple Comparisons	a	a	a
Core 1	k__Archaea|p__Thermoplasmatota|c__Thermoplasmata|o__Marine_Benthic_Group_D_and_DHVEG-1|f__Marine_Benthic_Group_D_and_DHVEG-1	I3	4	0.0178465	0.0189842	0.00949208	Dunn's Kruskal-Wallis Multiple Comparisons	a	a	a
Core 1	k__Archaea|p__Thermoplasmatota|c__Thermoplasmata|o__Thermoplasmata|f__Thermoplasmata	I1	4	0.00522277	0.000494224	0.000247112	Dunn's Kruskal-Wallis Multiple Comparisons	b	b	b
Core 1	k__Archaea|p__Thermoplasmatota|c__Thermoplasmata|o__Thermoplasmata|f__Thermoplasmata	I2	8	0.0110644	0.00444892	0.00157293	Dunn's Kruskal-Wallis Multiple Comparisons	a	a	a
Core 1	k__Archaea|p__Thermoplasmatota|c__Thermoplasmata|o__Thermoplasmata|f__Thermoplasmata	I3	4	0.00470297	0.00541003	0.00270501	Dunn's Kruskal-Wallis Multiple Comparisons	ab	ab	ab
Core 1	k__Bacteria|p__Acidobacteriota|c__Acidobacteriota|o__Acidobacteriota|f__Acidobacteriota	I1	4	0.00272277	0.000937549	0.000468775	Dunn's Kruskal-Wallis Multiple Comparisons	a	a	a
Core 1	k__Bacteria|p__Acidobacteriota|c__Acidobacteriota|o__Acidobacteriota|f__Acidobacteriota	I2	8	0.00304455	0.00115191	0.000407262	Dunn's Kruskal-Wallis Multiple Comparisons	a	a	a
Core 1	k__Bacteria|p__Acidobacteriota|c__Acidobacteriota|o__Acidobacteriota|f__Acidobacteriota	I3	4	0.00527228	0.00366949	0.00183475	Dunn's Kruskal-Wallis Multiple Comparisons	a	a	a
Core 1	k__Bacteria|p__Acidobacteriota|c__Aminicenantia|o__Aminicenantales|f__Aminicenantales	I1	4	0.0601238	0.0094589	0.00472945	Dunn's Kruskal-Wallis Multiple Comparisons	a	a	a
Core 1	k__Bacteria|p__Acidobacteriota|c__Aminicenantia|o__Aminicenantales|f__Aminicenantales	I2	8	0.036151	0.00758009	0.00267997	Dunn's Kruskal-Wallis Multiple Comparisons	b	b	b
Core 1	k__Bacteria|p__Acidobacteriota|c__Aminicenantia|o__Aminicenantales|f__Aminicenantales	I3	4	0.0196287	0.0184469	0.00922347	Dunn's Kruskal-Wallis Multiple Comparisons	b	b	b
Core 1	k__Bacteria|p__Acidobacteriota|c__Subgroup_18|o__Subgroup_18|f__Subgroup_18	I1	4	0.00267327	0.000999951	0.000499975	Dunn's Kruskal-Wallis Multiple Comparisons	a	a	a
Core 1	k__Bacteria|p__Acidobacteriota|c__Subgroup_18|o__Subgroup_18|f__Subgroup_18	I2	8	0.00303218	0.000955458	0.000337806	Dunn's Kruskal-Wallis Multiple Comparisons	a	a	a
Core 1	k__Bacteria|p__Acidobacteriota|c__Subgroup_18|o__Subgroup_18|f__Subgroup_18	I3	4	0.00247525	0.000471381	0.000235691	Dunn's Kruskal-Wallis Multiple Comparisons	a	a	a
Core 1	k__Bacteria|p__Acidobacteriota|c__Subgroup_22|o__Subgroup_22|f__Subgroup_22	I1	4	0.00462871	0.00090157	0.000450785	Dunn's Kruskal-Wallis Multiple Comparisons	b	b	b
Core 1	k__Bacteria|p__Acidobacteriota|c__Subgroup_22|o__Subgroup_22|f__Subgroup_22	I2	8	0.0105941	0.0047513	0.00167984	Dunn's Kruskal-Wallis Multiple Comparisons	a	a	a
Core 1	k__Bacteria|p__Acidobacteriota|c__Subgroup_22|o__Subgroup_22|f__Subgroup_22	I3	4	0.0232673	0.0124944	0.00624718	Dunn's Kruskal-Wallis Multiple Comparisons	a	a	a
Core 1	k__Bacteria|p__Acidobacteriota|c__Thermoanaerobaculia|o__Thermoanaerobaculales|f__Thermoanaerobaculaceae	I1	4	0.00910891	0.00554632	0.00277316	Dunn's Kruskal-Wallis Multiple Comparisons	a	a	a
Core 1	k__Bacteria|p__Acidobacteriota|c__Thermoanaerobaculia|o__Thermoanaerobaculales|f__Thermoanaerobaculaceae	I2	8	0.0121782	0.00532186	0.00188156	Dunn's Kruskal-Wallis Multiple Comparisons	a	a	a
Core 1	k__Bacteria|p__Acidobacteriota|c__Thermoanaerobaculia|o__Thermoanaerobaculales|f__Thermoanaerobaculaceae	I3	4	0.0247525	0.00963742	0.00481871	Dunn's Kruskal-Wallis Multiple Comparisons	a	a	a
Core 1	k__Bacteria|p__Acidobacteriota|c__Vicinamibacteria|o__Subgroup_17|f__Subgroup_17	I1	4	0.00133663	0.000769055	0.000384527	Dunn's Kruskal-Wallis Multiple Comparisons	a	a	a
Core 1	k__Bacteria|p__Acidobacteriota|c__Vicinamibacteria|o__Subgroup_17|f__Subgroup_17	I2	8	0.00117574	0.000835844	0.000295516	Dunn's Kruskal-Wallis Multiple Comparisons	a	a	a
Core 1	k__Bacteria|p__Acidobacteriota|c__Vicinamibacteria|o__Subgroup_17|f__Subgroup_17	I3	4	0.00383663	0.00296079	0.0014804	Dunn's Kruskal-Wallis Multiple Comparisons	a	a	a
Core 1	k__Bacteria|p__Acidobacteriota|c__Vicinamibacteria|o__Vicinamibacterales|f__Vicinamibacterales	I1	4	0.000148515	0.00029703	0.000148515	Dunn's Kruskal-Wallis Multiple Comparisons	a	a	a
Core 1	k__Bacteria|p__Acidobacteriota|c__Vicinamibacteria|o__Vicinamibacterales|f__Vicinamibacterales	I2	8	0.000222772	0.000384376	0.000135897	Dunn's Kruskal-Wallis Multiple Comparisons	a	a	a
Core 1	k__Bacteria|p__Acidobacteriota|c__Vicinamibacteria|o__Vicinamibacterales|f__Vicinamibacterales	I3	4	0.00428218	0.00425272	0.00212636	Dunn's Kruskal-Wallis Multiple Comparisons	a	a	a
Core 1	k__Bacteria|p__Actinobacteriota|c__Acidimicrobiia|o__Actinomarinales|f__Actinomarinales	I1	4	0.00113861	0.000568769	0.000284384	Dunn's Kruskal-Wallis Multiple Comparisons	a	a	a
Core 1	k__Bacteria|p__Actinobacteriota|c__Acidimicrobiia|o__Actinomarinales|f__Actinomarinales	I2	8	0.00167079	0.000818919	0.000289531	Dunn's Kruskal-Wallis Multiple Comparisons	a	a	a
Core 1	k__Bacteria|p__Actinobacteriota|c__Acidimicrobiia|o__Actinomarinales|f__Actinomarinales	I3	4	0.00638614	0.00531005	0.00265502	Dunn's Kruskal-Wallis Multiple Comparisons	a	a	a
Core 1	k__Bacteria|p__Actinobacteriota|c__Actinobacteria|o__Corynebacteriales|f__Nocardiaceae	I1	4	0.0481683	0.0147489	0.00737447	Dunn's Kruskal-Wallis Multiple Comparisons	a	a	a
Core 1	k__Bacteria|p__Actinobacteriota|c__Actinobacteria|o__Corynebacteriales|f__Nocardiaceae	I2	8	0.000928218	0.00063714	0.000225263	Dunn's Kruskal-Wallis Multiple Comparisons	b	b	b
Core 1	k__Bacteria|p__Actinobacteriota|c__Actinobacteria|o__Corynebacteriales|f__Nocardiaceae	I3	4	0.000346535	0.000383464	0.000191732	Dunn's Kruskal-Wallis Multiple Comparisons	b	b	b
Core 1	k__Bacteria|p__Actinobacteriota|c__WCHB1-81|o__WCHB1-81|f__WCHB1-81	I1	4	0.00200495	0.000658621	0.00032931	Dunn's Kruskal-Wallis Multiple Comparisons	ab	ab	ab
Core 1	k__Bacteria|p__Actinobacteriota|c__WCHB1-81|o__WCHB1-81|f__WCHB1-81	I2	8	0.00200495	0.000744223	0.000263122	Dunn's Kruskal-Wallis Multiple Comparisons	b	b	b
Core 1	k__Bacteria|p__Actinobacteriota|c__WCHB1-81|o__WCHB1-81|f__WCHB1-81	I3	4	0.00381188	0.000366024	0.000183012	Dunn's Kruskal-Wallis Multiple Comparisons	a	a	a
Core 1	k__Bacteria|p__Bacteria|c__Bacteria|o__Bacteria|f__Bacteria	I1	4	0.0094802	0.00257346	0.00128673	Dunn's Kruskal-Wallis Multiple Comparisons	a	a	a
Core 1	k__Bacteria|p__Bacteria|c__Bacteria|o__Bacteria|f__Bacteria	I2	8	0.0142079	0.00151364	0.000535151	Dunn's Kruskal-Wallis Multiple Comparisons	a	a	a
Core 1	k__Bacteria|p__Bacteria|c__Bacteria|o__Bacteria|f__Bacteria	I3	4	0.00871287	0.00371606	0.00185803	Dunn's Kruskal-Wallis Multiple Comparisons	a	a	a
Core 1	k__Bacteria|p__Bacteroidota|c__Bacteroidia|o__Bacteroidales|f__Bacteroidetes_BD2-2	I1	4	0.0118812	0.00460866	0.00230433	Dunn's Kruskal-Wallis Multiple Comparisons	a	a	a
Core 1	k__Bacteria|p__Bacteroidota|c__Bacteroidia|o__Bacteroidales|f__Bacteroidetes_BD2-2	I2	8	0.00983911	0.00411642	0.00145538	Dunn's Kruskal-Wallis Multiple Comparisons	a	a	a
Core 1	k__Bacteria|p__Bacteroidota|c__Bacteroidia|o__Bacteroidales|f__Bacteroidetes_BD2-2	I3	4	0.0183168	0.00885719	0.0044286	Dunn's Kruskal-Wallis Multiple Comparisons	a	a	a
Core 1	k__Bacteria|p__Bacteroidota|c__Bacteroidia|o__Bacteroidales|f__Prolixibacteraceae	I1	4	0.000544554	0.000338183	0.000169092	Dunn's Kruskal-Wallis Multiple Comparisons	a	a	a
Core 1	k__Bacteria|p__Bacteroidota|c__Bacteroidia|o__Bacteroidales|f__Prolixibacteraceae	I2	8	0.00136139	0.00168836	0.000596926	Dunn's Kruskal-Wallis Multiple Comparisons	a	a	a
Core 1	k__Bacteria|p__Bacteroidota|c__Bacteroidia|o__Bacteroidales|f__Prolixibacteraceae	I3	4	0.00497525	0.00206323	0.00103162	Dunn's Kruskal-Wallis Multiple Comparisons	a	a	a
Core 1	k__Bacteria|p__Bacteroidota|c__Bacteroidia|o__Bacteroidales|f__SB-5	I1	4	0.0035396	0.00187401	0.000937005	Dunn's Kruskal-Wallis Multiple Comparisons	a	a	a
Core 1	k__Bacteria|p__Bacteroidota|c__Bacteroidia|o__Bacteroidales|f__SB-5	I2	8	0.00314356	0.00104882	0.000370815	Dunn's Kruskal-Wallis Multiple Comparisons	a	a	a
Core 1	k__Bacteria|p__Bacteroidota|c__Bacteroidia|o__Bacteroidales|f__SB-5	I3	4	0.00193069	0.00200398	0.00100199	Dunn's Kruskal-Wallis Multiple Comparisons	a	a	a
Core 1	k__Bacteria|p__Bacteroidota|c__Bacteroidia|o__Cytophagales|f__Cyclobacteriaceae	I1	4	0.00235149	0.00117811	0.000589053	Dunn's Kruskal-Wallis Multiple Comparisons	a	a	a
Core 1	k__Bacteria|p__Bacteroidota|c__Bacteroidia|o__Cytophagales|f__Cyclobacteriaceae	I2	8	0.00356436	0.00348007	0.00123039	Dunn's Kruskal-Wallis Multiple Comparisons	a	a	a
Core 1	k__Bacteria|p__Bacteroidota|c__Bacteroidia|o__Cytophagales|f__Cyclobacteriaceae	I3	4	0.0114604	0.00990837	0.00495419	Dunn's Kruskal-Wallis Multiple Comparisons	a	a	a
Core 1	k__Bacteria|p__Bacteroidota|c__Bacteroidia|o__Flavobacteriales|f__Flavobacteriaceae	I1	4	0.000841584	0.00168317	0.000841584	Dunn's Kruskal-Wallis Multiple Comparisons	b	b	b
Core 1	k__Bacteria|p__Bacteroidota|c__Bacteroidia|o__Flavobacteriales|f__Flavobacteriaceae	I2	8	0.00180693	0.00232425	0.000821746	Dunn's Kruskal-Wallis Multiple Comparisons	ab	ab	ab
Core 1	k__Bacteria|p__Bacteroidota|c__Bacteroidia|o__Flavobacteriales|f__Flavobacteriaceae	I3	4	0.0137129	0.0124947	0.00624737	Dunn's Kruskal-Wallis Multiple Comparisons	a	a	a
Core 1	k__Bacteria|p__Bacteroidota|c__Ignavibacteria|o__Ignavibacteriales|f__PHOS-HE36	I1	4	0.00299505	0.000407226	0.000203613	Dunn's Kruskal-Wallis Multiple Comparisons	ab	ab	ab
Core 1	k__Bacteria|p__Bacteroidota|c__Ignavibacteria|o__Ignavibacteriales|f__PHOS-HE36	I2	8	0.00201733	0.00148839	0.000526224	Dunn's Kruskal-Wallis Multiple Comparisons	b	b	b
Core 1	k__Bacteria|p__Bacteroidota|c__Ignavibacteria|o__Ignavibacteriales|f__PHOS-HE36	I3	4	0.00757426	0.00471763	0.00235881	Dunn's Kruskal-Wallis Multiple Comparisons	a	a	a
Core 1	k__Bacteria|p__Bacteroidota|c__Kryptonia|o__Kryptoniales|f__BSV26	I1	4	0.00136139	0.000247525	0.000123762	Dunn's Kruskal-Wallis Multiple Comparisons	a	a	a
Core 1	k__Bacteria|p__Bacteroidota|c__Kryptonia|o__Kryptoniales|f__BSV26	I2	8	0.0012005	0.000301417	0.000106567	Dunn's Kruskal-Wallis Multiple Comparisons	a	a	a
Core 1	k__Bacteria|p__Bacteroidota|c__Kryptonia|o__Kryptoniales|f__BSV26	I3	4	0.00190594	0.000550522	0.000275261	Dunn's Kruskal-Wallis Multiple Comparisons	a	a	a
Core 1	k__Bacteria|p__Bacteroidota|c__Rhodothermia|o__Rhodothermales|f__Rhodothermaceae	I1	4	0.00049505	0.000255642	0.000127821	Dunn's Kruskal-Wallis Multiple Comparisons	a	a	a
Core 1	k__Bacteria|p__Bacteroidota|c__Rhodothermia|o__Rhodothermales|f__Rhodothermaceae	I2	8	0.000705446	0.000627171	0.000221739	Dunn's Kruskal-Wallis Multiple Comparisons	a	a	a
Core 1	k__Bacteria|p__Bacteroidota|c__Rhodothermia|o__Rhodothermales|f__Rhodothermaceae	I3	4	0.00326733	0.00352472	0.00176236	Dunn's Kruskal-Wallis Multiple Comparisons	a	a	a
Core 1	k__Bacteria|p__Caldatribacteriota|c__JS1|o__JS1|f__JS1	I1	4	0.0121535	0.0041406	0.0020703	Dunn's Kruskal-Wallis Multiple Comparisons	a	a	a
Core 1	k__Bacteria|p__Caldatribacteriota|c__JS1|o__JS1|f__JS1	I2	8	0.0111139	0.00608448	0.00215119	Dunn's Kruskal-Wallis Multiple Comparisons	a	a	a
Core 1	k__Bacteria|p__Caldatribacteriota|c__JS1|o__JS1|f__JS1	I3	4	0.00792079	0.00809826	0.00404913	Dunn's Kruskal-Wallis Multiple Comparisons	a	a	a
Core 1	k__Bacteria|p__Calditrichota|c__Calditrichia|o__Calditrichales|f__Calditrichaceae	I1	4	0.00960396	0.0021358	0.0010679	Dunn's Kruskal-Wallis Multiple Comparisons	b	b	b
Core 1	k__Bacteria|p__Calditrichota|c__Calditrichia|o__Calditrichales|f__Calditrichaceae	I2	8	0.014604	0.00279241	0.000987266	Dunn's Kruskal-Wallis Multiple Comparisons	a	a	a
Core 1	k__Bacteria|p__Calditrichota|c__Calditrichia|o__Calditrichales|f__Calditrichaceae	I3	4	0.0132673	0.00299876	0.00149938	Dunn's Kruskal-Wallis Multiple Comparisons	ab	ab	ab
Core 1	k__Bacteria|p__Chloroflexi|c__Anaerolineae|o__ADurb.Bin180|f__ADurb.Bin180	I1	4	0.00195545	0.00185473	0.000927365	Dunn's Kruskal-Wallis Multiple Comparisons	a	a	a
Core 1	k__Bacteria|p__Chloroflexi|c__Anaerolineae|o__ADurb.Bin180|f__ADurb.Bin180	I2	8	0.00185644	0.001001	0.000353907	Dunn's Kruskal-Wallis Multiple Comparisons	a	a	a
Core 1	k__Bacteria|p__Chloroflexi|c__Anaerolineae|o__ADurb.Bin180|f__ADurb.Bin180	I3	4	0.00133663	0.00157692	0.000788461	Dunn's Kruskal-Wallis Multiple Comparisons	a	a	a
Core 1	k__Bacteria|p__Chloroflexi|c__Anaerolineae|o__Anaerolineae|f__Anaerolineae	I1	4	0.00371287	0.000307834	0.000153917	Dunn's Kruskal-Wallis Multiple Comparisons	a	a	a
Core 1	k__Bacteria|p__Chloroflexi|c__Anaerolineae|o__Anaerolineae|f__Anaerolineae	I2	8	0.005	0.00102485	0.000362339	Dunn's Kruskal-Wallis Multiple Comparisons	a	a	a
Core 1	k__Bacteria|p__Chloroflexi|c__Anaerolineae|o__Anaerolineae|f__Anaerolineae	I3	4	0.00257426	0.00259826	0.00129913	Dunn's Kruskal-Wallis Multiple Comparisons	a	a	a
Core 1	k__Bacteria|p__Chloroflexi|c__Anaerolineae|o__Anaerolineales|f__Anaerolineaceae	I1	4	0.0266832	0.00636005	0.00318003	Dunn's Kruskal-Wallis Multiple Comparisons	a	a	a
Core 1	k__Bacteria|p__Chloroflexi|c__Anaerolineae|o__Anaerolineales|f__Anaerolineaceae	I2	8	0.0282797	0.00634656	0.00224385	Dunn's Kruskal-Wallis Multiple Comparisons	a	a	a
Core 1	k__Bacteria|p__Chloroflexi|c__Anaerolineae|o__Anaerolineales|f__Anaerolineaceae	I3	4	0.0236139	0.0138107	0.00690536	Dunn's Kruskal-Wallis Multiple Comparisons	a	a	a
Core 1	k__Bacteria|p__Chloroflexi|c__Anaerolineae|o__Ardenticatenales|f__Ardenticatenales	I1	4	0	0	0	Dunn's Kruskal-Wallis Multiple Comparisons	b	b	b
Core 1	k__Bacteria|p__Chloroflexi|c__Anaerolineae|o__Ardenticatenales|f__Ardenticatenales	I2	8	0.00113861	0.000671518	0.000237417	Dunn's Kruskal-Wallis Multiple Comparisons	ab	ab	ab
Core 1	k__Bacteria|p__Chloroflexi|c__Anaerolineae|o__Ardenticatenales|f__Ardenticatenales	I3	4	0.00428218	0.00379814	0.00189907	Dunn's Kruskal-Wallis Multiple Comparisons	a	a	a
Core 1	k__Bacteria|p__Chloroflexi|c__Anaerolineae|o__SBR1031|f__SBR1031	I1	4	0.00237624	0.000582955	0.000291477	Dunn's Kruskal-Wallis Multiple Comparisons	b	b	b
Core 1	k__Bacteria|p__Chloroflexi|c__Anaerolineae|o__SBR1031|f__SBR1031	I2	8	0.00544554	0.000910522	0.000321918	Dunn's Kruskal-Wallis Multiple Comparisons	a	a	a
Core 1	k__Bacteria|p__Chloroflexi|c__Anaerolineae|o__SBR1031|f__SBR1031	I3	4	0.00205446	0.00131196	0.00065598	Dunn's Kruskal-Wallis Multiple Comparisons	b	b	b
Core 1	k__Bacteria|p__Chloroflexi|c__Anaerolineae|o__Thermoflexales|f__Thermoflexaceae	I1	4	0.0019802	0.00184524	0.000922618	Dunn's Kruskal-Wallis Multiple Comparisons	a	a	a
Core 1	k__Bacteria|p__Chloroflexi|c__Anaerolineae|o__Thermoflexales|f__Thermoflexaceae	I2	8	0.00113861	0.000652479	0.000230686	Dunn's Kruskal-Wallis Multiple Comparisons	a	a	a
Core 1	k__Bacteria|p__Chloroflexi|c__Anaerolineae|o__Thermoflexales|f__Thermoflexaceae	I3	4	0.000371287	0.000562268	0.000281134	Dunn's Kruskal-Wallis Multiple Comparisons	a	a	a
Core 1	k__Bacteria|p__Chloroflexi|c__Dehalococcoidia|o__661239|f__661239	I1	4	0.00183168	0.000857451	0.000428725	Dunn's Kruskal-Wallis Multiple Comparisons	a	a	a
Core 1	k__Bacteria|p__Chloroflexi|c__Dehalococcoidia|o__661239|f__661239	I2	8	0.00256188	0.000960575	0.000339614	Dunn's Kruskal-Wallis Multiple Comparisons	a	a	a
Core 1	k__Bacteria|p__Chloroflexi|c__Dehalococcoidia|o__661239|f__661239	I3	4	0.00131188	0.000868338	0.000434169	Dunn's Kruskal-Wallis Multiple Comparisons	a	a	a
Core 1	k__Bacteria|p__Chloroflexi|c__Dehalococcoidia|o__Dehalococcoidia|f__Dehalococcoidia	I1	4	0.0257426	0.00518204	0.00259102	Dunn's Kruskal-Wallis Multiple Comparisons	a	a	a
Core 1	k__Bacteria|p__Chloroflexi|c__Dehalococcoidia|o__Dehalococcoidia|f__Dehalococcoidia	I2	8	0.026547	0.00504394	0.0017833	Dunn's Kruskal-Wallis Multiple Comparisons	a	a	a
Core 1	k__Bacteria|p__Chloroflexi|c__Dehalococcoidia|o__Dehalococcoidia|f__Dehalococcoidia	I3	4	0.0120792	0.0101174	0.00505872	Dunn's Kruskal-Wallis Multiple Comparisons	a	a	a
Core 1	k__Bacteria|p__Chloroflexi|c__Dehalococcoidia|o__DscP2|f__DscP2	I1	4	0.0019802	0.0021189	0.00105945	Dunn's Kruskal-Wallis Multiple Comparisons	a	a	a
Core 1	k__Bacteria|p__Chloroflexi|c__Dehalococcoidia|o__DscP2|f__DscP2	I2	8	0.00295792	0.00138051	0.000488083	Dunn's Kruskal-Wallis Multiple Comparisons	a	a	a
Core 1	k__Bacteria|p__Chloroflexi|c__Dehalococcoidia|o__DscP2|f__DscP2	I3	4	0.00240099	0.0027739	0.00138695	Dunn's Kruskal-Wallis Multiple Comparisons	a	a	a
Core 1	k__Bacteria|p__Chloroflexi|c__Dehalococcoidia|o__FS117-23B-02|f__FS117-23B-02	I1	4	0.00460396	0.00288831	0.00144415	Dunn's Kruskal-Wallis Multiple Comparisons	a	a	a
Core 1	k__Bacteria|p__Chloroflexi|c__Dehalococcoidia|o__FS117-23B-02|f__FS117-23B-02	I2	8	0.00352723	0.00104774	0.000370432	Dunn's Kruskal-Wallis Multiple Comparisons	a	a	a
Core 1	k__Bacteria|p__Chloroflexi|c__Dehalococcoidia|o__FS117-23B-02|f__FS117-23B-02	I3	4	0.00195545	0.00170223	0.000851116	Dunn's Kruskal-Wallis Multiple Comparisons	a	a	a
Core 1	k__Bacteria|p__Chloroflexi|c__Dehalococcoidia|o__FW22|f__FW22	I1	4	0.00653465	0.00185231	0.000926153	Dunn's Kruskal-Wallis Multiple Comparisons	a	a	a
Core 1	k__Bacteria|p__Chloroflexi|c__Dehalococcoidia|o__FW22|f__FW22	I2	8	0.00483911	0.00155421	0.000549495	Dunn's Kruskal-Wallis Multiple Comparisons	a	a	a
Core 1	k__Bacteria|p__Chloroflexi|c__Dehalococcoidia|o__FW22|f__FW22	I3	4	0.00277228	0.00253975	0.00126988	Dunn's Kruskal-Wallis Multiple Comparisons	a	a	a
Core 1	k__Bacteria|p__Chloroflexi|c__Dehalococcoidia|o__GIF3|f__GIF3	I1	4	0.0160644	0.00452666	0.00226333	Dunn's Kruskal-Wallis Multiple Comparisons	a	a	a
Core 1	k__Bacteria|p__Chloroflexi|c__Dehalococcoidia|o__GIF3|f__GIF3	I2	8	0.00877475	0.00537525	0.00190044	Dunn's Kruskal-Wallis Multiple Comparisons	ab	ab	ab
Core 1	k__Bacteria|p__Chloroflexi|c__Dehalococcoidia|o__GIF3|f__GIF3	I3	4	0.000990099	0.00121262	0.000606309	Dunn's Kruskal-Wallis Multiple Comparisons	b	b	b
Core 1	k__Bacteria|p__Chloroflexi|c__Dehalococcoidia|o__GIF9|f__AB-539-J10	I1	4	0.0635644	0.00819772	0.00409886	Dunn's Kruskal-Wallis Multiple Comparisons	a	a	a
Core 1	k__Bacteria|p__Chloroflexi|c__Dehalococcoidia|o__GIF9|f__AB-539-J10	I2	8	0.0273515	0.0087502	0.00309366	Dunn's Kruskal-Wallis Multiple Comparisons	b	b	b
Core 1	k__Bacteria|p__Chloroflexi|c__Dehalococcoidia|o__GIF9|f__AB-539-J10	I3	4	0.0135891	0.0146232	0.0073116	Dunn's Kruskal-Wallis Multiple Comparisons	b	b	b
Core 1	k__Bacteria|p__Chloroflexi|c__Dehalococcoidia|o__GIF9|f__GIF9	I1	4	0.00336634	0.000651763	0.000325881	Dunn's Kruskal-Wallis Multiple Comparisons	ab	ab	ab
Core 1	k__Bacteria|p__Chloroflexi|c__Dehalococcoidia|o__GIF9|f__GIF9	I2	8	0.00399752	0.00100545	0.00035548	Dunn's Kruskal-Wallis Multiple Comparisons	a	a	a
Core 1	k__Bacteria|p__Chloroflexi|c__Dehalococcoidia|o__GIF9|f__GIF9	I3	4	0.00138614	0.00121262	0.000606309	Dunn's Kruskal-Wallis Multiple Comparisons	b	b	b
Core 1	k__Bacteria|p__Chloroflexi|c__Dehalococcoidia|o__MSBL5|f__MSBL5	I1	4	0.00485149	0.00123927	0.000619636	Dunn's Kruskal-Wallis Multiple Comparisons	a	a	a
Core 1	k__Bacteria|p__Chloroflexi|c__Dehalococcoidia|o__MSBL5|f__MSBL5	I2	8	0.00894802	0.00236734	0.000836982	Dunn's Kruskal-Wallis Multiple Comparisons	a	a	a
Core 1	k__Bacteria|p__Chloroflexi|c__Dehalococcoidia|o__MSBL5|f__MSBL5	I3	4	0.00660891	0.00557358	0.00278679	Dunn's Kruskal-Wallis Multiple Comparisons	a	a	a
Core 1	k__Bacteria|p__Chloroflexi|c__Dehalococcoidia|o__Napoli-4B-65|f__Napoli-4B-65	I1	4	0.0112871	0.00270063	0.00135032	Dunn's Kruskal-Wallis Multiple Comparisons	a	a	a
Core 1	k__Bacteria|p__Chloroflexi|c__Dehalococcoidia|o__Napoli-4B-65|f__Napoli-4B-65	I2	8	0.00631188	0.00529594	0.0018724	Dunn's Kruskal-Wallis Multiple Comparisons	a	a	a
Core 1	k__Bacteria|p__Chloroflexi|c__Dehalococcoidia|o__Napoli-4B-65|f__Napoli-4B-65	I3	4	9.90099e-05	0.00019802	9.90099e-05	Dunn's Kruskal-Wallis Multiple Comparisons	b	b	b
Core 1	k__Bacteria|p__Chloroflexi|c__Dehalococcoidia|o__S085|f__S085	I1	4	0.00809406	0.00289382	0.00144691	Dunn's Kruskal-Wallis Multiple Comparisons	a	a	a
Core 1	k__Bacteria|p__Chloroflexi|c__Dehalococcoidia|o__S085|f__S085	I2	8	0.0029703	0.0018591	0.00065729	Dunn's Kruskal-Wallis Multiple Comparisons	ab	ab	ab
Core 1	k__Bacteria|p__Chloroflexi|c__Dehalococcoidia|o__S085|f__S085	I3	4	0.000742574	0.00129472	0.000647361	Dunn's Kruskal-Wallis Multiple Comparisons	b	b	b
Core 1	k__Bacteria|p__Chloroflexi|c__Dehalococcoidia|o__Sh765B-AG-111|f__Sh765B-AG-111	I1	4	0.00519802	0.00203954	0.00101977	Dunn's Kruskal-Wallis Multiple Comparisons	a	a	a
Core 1	k__Bacteria|p__Chloroflexi|c__Dehalococcoidia|o__Sh765B-AG-111|f__Sh765B-AG-111	I2	8	0.00762376	0.00168691	0.000596412	Dunn's Kruskal-Wallis Multiple Comparisons	a	a	a
Core 1	k__Bacteria|p__Chloroflexi|c__Dehalococcoidia|o__Sh765B-AG-111|f__Sh765B-AG-111	I3	4	0.00584158	0.00431044	0.00215522	Dunn's Kruskal-Wallis Multiple Comparisons	a	a	a
Core 1	k__Bacteria|p__Chloroflexi|c__Dehalococcoidia|o__t0.6.f|f__t0.6.f	I1	4	0.0020297	0.000905638	0.000452819	Dunn's Kruskal-Wallis Multiple Comparisons	a	a	a
Core 1	k__Bacteria|p__Chloroflexi|c__Dehalococcoidia|o__t0.6.f|f__t0.6.f	I2	8	0.00206683	0.00155601	0.000550131	Dunn's Kruskal-Wallis Multiple Comparisons	a	a	a
Core 1	k__Bacteria|p__Chloroflexi|c__Dehalococcoidia|o__t0.6.f|f__t0.6.f	I3	4	0.000371287	0.000678176	0.000339088	Dunn's Kruskal-Wallis Multiple Comparisons	a	a	a
Core 1	k__Bacteria|p__Chloroflexi|c__Dehalococcoidia|o__vadinBA26|f__vadinBA26	I1	4	0.00212871	0.000842069	0.000421035	Dunn's Kruskal-Wallis Multiple Comparisons	a	a	a
Core 1	k__Bacteria|p__Chloroflexi|c__Dehalococcoidia|o__vadinBA26|f__vadinBA26	I2	8	0.00264851	0.00117598	0.00041577	Dunn's Kruskal-Wallis Multiple Comparisons	a	a	a
Core 1	k__Bacteria|p__Chloroflexi|c__Dehalococcoidia|o__vadinBA26|f__vadinBA26	I3	4	0.00175743	0.00190685	0.000953426	Dunn's Kruskal-Wallis Multiple Comparisons	a	a	a
Core 1	k__Bacteria|p__CK-2C2-2|c__CK-2C2-2|o__CK-2C2-2|f__CK-2C2-2	I1	4	0.00373762	0.00335114	0.00167557	Dunn's Kruskal-Wallis Multiple Comparisons	a	a	a
Core 1	k__Bacteria|p__CK-2C2-2|c__CK-2C2-2|o__CK-2C2-2|f__CK-2C2-2	I2	8	0.00174505	0.00119158	0.000421286	Dunn's Kruskal-Wallis Multiple Comparisons	a	a	a
Core 1	k__Bacteria|p__CK-2C2-2|c__CK-2C2-2|o__CK-2C2-2|f__CK-2C2-2	I3	4	0.000321782	0.00042297	0.000211485	Dunn's Kruskal-Wallis Multiple Comparisons	a	a	a
Core 1	k__Bacteria|p__Dependentiae|c__Babeliae|o__Babeliales|f__Babeliales	I1	4	0.00183168	0.00118399	0.000591993	Dunn's Kruskal-Wallis Multiple Comparisons	a	a	a
Core 1	k__Bacteria|p__Dependentiae|c__Babeliae|o__Babeliales|f__Babeliales	I2	8	0.00417079	0.00211853	0.000749014	Dunn's Kruskal-Wallis Multiple Comparisons	a	a	a
Core 1	k__Bacteria|p__Dependentiae|c__Babeliae|o__Babeliales|f__Babeliales	I3	4	0.00220297	0.000373754	0.000186877	Dunn's Kruskal-Wallis Multiple Comparisons	a	a	a
Core 1	k__Bacteria|p__Desulfobacterota|c__Desulfobacteria|o__Desulfatiglandales|f__Desulfatiglandaceae	I1	4	0.055297	0.00538096	0.00269048	Dunn's Kruskal-Wallis Multiple Comparisons	a	a	a
Core 1	k__Bacteria|p__Desulfobacterota|c__Desulfobacteria|o__Desulfatiglandales|f__Desulfatiglandaceae	I2	8	0.0371906	0.00832372	0.00294288	Dunn's Kruskal-Wallis Multiple Comparisons	ab	ab	ab
Core 1	k__Bacteria|p__Desulfobacterota|c__Desulfobacteria|o__Desulfatiglandales|f__Desulfatiglandaceae	I3	4	0.0268812	0.0128694	0.00643469	Dunn's Kruskal-Wallis Multiple Comparisons	b	b	b
Core 1	k__Bacteria|p__Desulfobacterota|c__Desulfobacteria|o__Desulfobacterales|f__Desulfobacterales	I1	4	0.000519802	0.000507275	0.000253637	Dunn's Kruskal-Wallis Multiple Comparisons	a	a	a
Core 1	k__Bacteria|p__Desulfobacterota|c__Desulfobacteria|o__Desulfobacterales|f__Desulfobacterales	I2	8	0.00242574	0.000802617	0.000283768	Dunn's Kruskal-Wallis Multiple Comparisons	a	a	a
Core 1	k__Bacteria|p__Desulfobacterota|c__Desulfobacteria|o__Desulfobacterales|f__Desulfobacterales	I3	4	0.00183168	0.0021289	0.00106445	Dunn's Kruskal-Wallis Multiple Comparisons	a	a	a
Core 1	k__Bacteria|p__Desulfobacterota|c__Desulfobacteria|o__Desulfobacterales|f__Desulfosarcinaceae	I1	4	0.0390099	0.0129581	0.00647904	Dunn's Kruskal-Wallis Multiple Comparisons	a	a	a
Core 1	k__Bacteria|p__Desulfobacterota|c__Desulfobacteria|o__Desulfobacterales|f__Desulfosarcinaceae	I2	8	0.057797	0.00566443	0.00200268	Dunn's Kruskal-Wallis Multiple Comparisons	a	a	a
Core 1	k__Bacteria|p__Desulfobacterota|c__Desulfobacteria|o__Desulfobacterales|f__Desulfosarcinaceae	I3	4	0.0570297	0.0185359	0.00926796	Dunn's Kruskal-Wallis Multiple Comparisons	a	a	a
Core 1	k__Bacteria|p__Desulfobacterota|c__Desulfobacterota|o__Desulfobacterota|f__Desulfobacterota	I1	4	0.000247525	0.000328379	0.000164189	Dunn's Kruskal-Wallis Multiple Comparisons	a	a	a
Core 1	k__Bacteria|p__Desulfobacterota|c__Desulfobacterota|o__Desulfobacterota|f__Desulfobacterota	I2	8	0.0017203	0.00134401	0.00047518	Dunn's Kruskal-Wallis Multiple Comparisons	a	a	a
Core 1	k__Bacteria|p__Desulfobacterota|c__Desulfobacterota|o__Desulfobacterota|f__Desulfobacterota	I3	4	0.0014604	0.0017847	0.000892349	Dunn's Kruskal-Wallis Multiple Comparisons	a	a	a
Core 1	k__Bacteria|p__Desulfobacterota|c__Desulfobulbia|o__Desulfobulbales|f__Desulfobulbaceae	I1	4	0.000321782	0.000643564	0.000321782	Dunn's Kruskal-Wallis Multiple Comparisons	b	b	b
Core 1	k__Bacteria|p__Desulfobacterota|c__Desulfobulbia|o__Desulfobulbales|f__Desulfobulbaceae	I2	8	0.00414604	0.00731438	0.00258602	Dunn's Kruskal-Wallis Multiple Comparisons	ab	ab	ab
Core 1	k__Bacteria|p__Desulfobacterota|c__Desulfobulbia|o__Desulfobulbales|f__Desulfobulbaceae	I3	4	0.0280198	0.0151588	0.00757938	Dunn's Kruskal-Wallis Multiple Comparisons	a	a	a
Core 1	k__Bacteria|p__Desulfobacterota|c__Desulfobulbia|o__Desulfobulbales|f__Desulfocapsaceae	I1	4	0.000148515	0.00029703	0.000148515	Dunn's Kruskal-Wallis Multiple Comparisons	a	a	a
Core 1	k__Bacteria|p__Desulfobacterota|c__Desulfobulbia|o__Desulfobulbales|f__Desulfocapsaceae	I2	8	0.000977723	0.00185943	0.000657407	Dunn's Kruskal-Wallis Multiple Comparisons	a	a	a
Core 1	k__Bacteria|p__Desulfobacterota|c__Desulfobulbia|o__Desulfobulbales|f__Desulfocapsaceae	I3	4	0.00269802	0.00213331	0.00106666	Dunn's Kruskal-Wallis Multiple Comparisons	a	a	a
Core 1	k__Bacteria|p__Desulfobacterota|c__Desulfuromonadia|o__Sva1033|f__Sva1033	I1	4	0.000173267	0.000346535	0.000173267	Dunn's Kruskal-Wallis Multiple Comparisons	b	b	b
Core 1	k__Bacteria|p__Desulfobacterota|c__Desulfuromonadia|o__Sva1033|f__Sva1033	I2	8	0.000470297	0.000844698	0.000298646	Dunn's Kruskal-Wallis Multiple Comparisons	b	b	b
Core 1	k__Bacteria|p__Desulfobacterota|c__Desulfuromonadia|o__Sva1033|f__Sva1033	I3	4	0.00391089	0.00155186	0.000775929	Dunn's Kruskal-Wallis Multiple Comparisons	a	a	a
Core 1	k__Bacteria|p__Desulfobacterota|c__Syntrophobacteria|o__Syntrophobacterales|f__Syntrophobacterales	I1	4	0.0183168	0.00799389	0.00399694	Dunn's Kruskal-Wallis Multiple Comparisons	b	b	b
Core 1	k__Bacteria|p__Desulfobacterota|c__Syntrophobacteria|o__Syntrophobacterales|f__Syntrophobacterales	I2	8	0.0292946	0.0054878	0.00194023	Dunn's Kruskal-Wallis Multiple Comparisons	ab	ab	ab
Core 1	k__Bacteria|p__Desulfobacterota|c__Syntrophobacteria|o__Syntrophobacterales|f__Syntrophobacterales	I3	4	0.0354208	0.00893885	0.00446943	Dunn's Kruskal-Wallis Multiple Comparisons	a	a	a
Core 1	k__Bacteria|p__Fibrobacterota|c__Fibrobacteria|o__Fibrobacterales|f__Fibrobacteraceae	I1	4	0.000816832	0.000596119	0.000298059	Dunn's Kruskal-Wallis Multiple Comparisons	b	b	b
Core 1	k__Bacteria|p__Fibrobacterota|c__Fibrobacteria|o__Fibrobacterales|f__Fibrobacteraceae	I2	8	0.00220297	0.000729013	0.000257745	Dunn's Kruskal-Wallis Multiple Comparisons	ab	ab	ab
Core 1	k__Bacteria|p__Fibrobacterota|c__Fibrobacteria|o__Fibrobacterales|f__Fibrobacteraceae	I3	4	0.0029703	0.000745319	0.00037266	Dunn's Kruskal-Wallis Multiple Comparisons	a	a	a
Core 1	k__Bacteria|p__Fibrobacterota|c__Fibrobacteria|o__Fibrobacterales|f__TG3	I1	4	0.00207921	0.00152102	0.000760509	Dunn's Kruskal-Wallis Multiple Comparisons	a	a	a
Core 1	k__Bacteria|p__Fibrobacterota|c__Fibrobacteria|o__Fibrobacterales|f__TG3	I2	8	0.00220297	0.000478507	0.000169178	Dunn's Kruskal-Wallis Multiple Comparisons	a	a	a
Core 1	k__Bacteria|p__Fibrobacterota|c__Fibrobacteria|o__Fibrobacterales|f__TG3	I3	4	0.00138614	0.00108761	0.000543804	Dunn's Kruskal-Wallis Multiple Comparisons	a	a	a
Core 1	k__Bacteria|p__Fusobacteriota|c__Fusobacteriia|o__Fusobacteriales|f__Fusobacteriaceae	I1	4	9.90099e-05	0.00019802	9.90099e-05	Dunn's Kruskal-Wallis Multiple Comparisons	a	a	a
Core 1	k__Bacteria|p__Fusobacteriota|c__Fusobacteriia|o__Fusobacteriales|f__Fusobacteriaceae	I2	8	0.00564356	0.00594648	0.0021024	Dunn's Kruskal-Wallis Multiple Comparisons	a	a	a
Core 1	k__Bacteria|p__Fusobacteriota|c__Fusobacteriia|o__Fusobacteriales|f__Fusobacteriaceae	I3	4	0.0049505	0.00347899	0.0017395	Dunn's Kruskal-Wallis Multiple Comparisons	a	a	a
Core 1	k__Bacteria|p__Gemmatimonadota|c__BD2-11_terrestrial_group|o__BD2-11_terrestrial_group|f__BD2-11_terrestrial_group	I1	4	0.00705446	0.00140342	0.000701708	Dunn's Kruskal-Wallis Multiple Comparisons	b	b	b
Core 1	k__Bacteria|p__Gemmatimonadota|c__BD2-11_terrestrial_group|o__BD2-11_terrestrial_group|f__BD2-11_terrestrial_group	I2	8	0.00856436	0.00120799	0.000427089	Dunn's Kruskal-Wallis Multiple Comparisons	ab	ab	ab
Core 1	k__Bacteria|p__Gemmatimonadota|c__BD2-11_terrestrial_group|o__BD2-11_terrestrial_group|f__BD2-11_terrestrial_group	I3	4	0.0152723	0.0053112	0.0026556	Dunn's Kruskal-Wallis Multiple Comparisons	a	a	a
Core 1	k__Bacteria|p__Gemmatimonadota|c__Gemmatimonadetes|o__Gemmatimonadales|f__Gemmatimonadaceae	I1	4	0.00183168	0.000678778	0.000339389	Dunn's Kruskal-Wallis Multiple Comparisons	a	a	a
Core 1	k__Bacteria|p__Gemmatimonadota|c__Gemmatimonadetes|o__Gemmatimonadales|f__Gemmatimonadaceae	I2	8	0.00330446	0.000965664	0.000341414	Dunn's Kruskal-Wallis Multiple Comparisons	a	a	a
Core 1	k__Bacteria|p__Gemmatimonadota|c__Gemmatimonadetes|o__Gemmatimonadales|f__Gemmatimonadaceae	I3	4	0.00215347	0.00137994	0.000689968	Dunn's Kruskal-Wallis Multiple Comparisons	a	a	a
Core 1	k__Bacteria|p__Gemmatimonadota|c__PAUC43f_marine_benthic_group|o__PAUC43f_marine_benthic_group|f__PAUC43f_marine_benthic_group	I1	4	0.00210396	0.000991336	0.000495668	Dunn's Kruskal-Wallis Multiple Comparisons	a	a	a
Core 1	k__Bacteria|p__Gemmatimonadota|c__PAUC43f_marine_benthic_group|o__PAUC43f_marine_benthic_group|f__PAUC43f_marine_benthic_group	I2	8	0.00292079	0.00175446	0.000620295	Dunn's Kruskal-Wallis Multiple Comparisons	a	a	a
Core 1	k__Bacteria|p__Gemmatimonadota|c__PAUC43f_marine_benthic_group|o__PAUC43f_marine_benthic_group|f__PAUC43f_marine_benthic_group	I3	4	0.00542079	0.00300461	0.00150231	Dunn's Kruskal-Wallis Multiple Comparisons	a	a	a
Core 1	k__Bacteria|p__Latescibacterota|c__Latescibacteria|o__Latescibacterales|f__Latescibacteraceae	I1	4	0.00574257	0.00063139	0.000315695	Dunn's Kruskal-Wallis Multiple Comparisons	a	a	a
Core 1	k__Bacteria|p__Latescibacterota|c__Latescibacteria|o__Latescibacterales|f__Latescibacteraceae	I2	8	0.00839109	0.00215479	0.000761832	Dunn's Kruskal-Wallis Multiple Comparisons	a	a	a
Core 1	k__Bacteria|p__Latescibacterota|c__Latescibacteria|o__Latescibacterales|f__Latescibacteraceae	I3	4	0.00653465	0.00349866	0.00174933	Dunn's Kruskal-Wallis Multiple Comparisons	a	a	a
Core 1	k__Bacteria|p__Latescibacterota|c__Latescibacterota|o__Latescibacterota|f__Latescibacterota	I1	4	0.00601485	0.00319029	0.00159514	Dunn's Kruskal-Wallis Multiple Comparisons	a	a	a
Core 1	k__Bacteria|p__Latescibacterota|c__Latescibacterota|o__Latescibacterota|f__Latescibacterota	I2	8	0.00897277	0.00141804	0.000501352	Dunn's Kruskal-Wallis Multiple Comparisons	a	a	a
Core 1	k__Bacteria|p__Latescibacterota|c__Latescibacterota|o__Latescibacterota|f__Latescibacterota	I3	4	0.00881188	0.00309211	0.00154606	Dunn's Kruskal-Wallis Multiple Comparisons	a	a	a
Core 1	k__Bacteria|p__LCP-89|c__LCP-89|o__LCP-89|f__LCP-89	I1	4	0.00777228	0.00527423	0.00263712	Dunn's Kruskal-Wallis Multiple Comparisons	a	a	a
Core 1	k__Bacteria|p__LCP-89|c__LCP-89|o__LCP-89|f__LCP-89	I2	8	0.00455446	0.00120451	0.000425858	Dunn's Kruskal-Wallis Multiple Comparisons	a	a	a
Core 1	k__Bacteria|p__LCP-89|c__LCP-89|o__LCP-89|f__LCP-89	I3	4	0.0020297	0.00166168	0.000830838	Dunn's Kruskal-Wallis Multiple Comparisons	a	a	a
Core 1	k__Bacteria|p__Marinimicrobia_(SAR406_clade)|c__Marinimicrobia_(SAR406_clade)|o__Marinimicrobia_(SAR406_clade)|f__Marinimicrobia_(SAR406_clade)	I1	4	0.00428218	0.00197586	0.000987931	Dunn's Kruskal-Wallis Multiple Comparisons	ab	ab	ab
Core 1	k__Bacteria|p__Marinimicrobia_(SAR406_clade)|c__Marinimicrobia_(SAR406_clade)|o__Marinimicrobia_(SAR406_clade)|f__Marinimicrobia_(SAR406_clade)	I2	8	0.00462871	0.00108557	0.000383806	Dunn's Kruskal-Wallis Multiple Comparisons	a	a	a
Core 1	k__Bacteria|p__Marinimicrobia_(SAR406_clade)|c__Marinimicrobia_(SAR406_clade)|o__Marinimicrobia_(SAR406_clade)|f__Marinimicrobia_(SAR406_clade)	I3	4	0.0015099	0.00108873	0.000544367	Dunn's Kruskal-Wallis Multiple Comparisons	b	b	b
Core 1	k__Bacteria|p__Modulibacteria|c__Moduliflexia|o__Moduliflexales|f__Moduliflexaceae	I1	4	0.000668317	0.000507275	0.000253637	Dunn's Kruskal-Wallis Multiple Comparisons	b	b	b
Core 1	k__Bacteria|p__Modulibacteria|c__Moduliflexia|o__Moduliflexales|f__Moduliflexaceae	I2	8	0.00243812	0.000918085	0.000324592	Dunn's Kruskal-Wallis Multiple Comparisons	a	a	a
Core 1	k__Bacteria|p__Modulibacteria|c__Moduliflexia|o__Moduliflexales|f__Moduliflexaceae	I3	4	0.00264851	0.00125337	0.000626683	Dunn's Kruskal-Wallis Multiple Comparisons	ab	ab	ab
Core 1	k__Bacteria|p__Myxococcota|c__Polyangia|o__Polyangiales|f__Sandaracinaceae	I1	4	0.000990099	0.000661714	0.000330857	Dunn's Kruskal-Wallis Multiple Comparisons	a	a	a
Core 1	k__Bacteria|p__Myxococcota|c__Polyangia|o__Polyangiales|f__Sandaracinaceae	I2	8	0.00264851	0.00248949	0.000880168	Dunn's Kruskal-Wallis Multiple Comparisons	a	a	a
Core 1	k__Bacteria|p__Myxococcota|c__Polyangia|o__Polyangiales|f__Sandaracinaceae	I3	4	0.00876238	0.00727324	0.00363662	Dunn's Kruskal-Wallis Multiple Comparisons	a	a	a
Core 1	k__Bacteria|p__NB1-j|c__NB1-j|o__NB1-j|f__NB1-j	I1	4	0.0145545	0.00241308	0.00120654	Dunn's Kruskal-Wallis Multiple Comparisons	a	a	a
Core 1	k__Bacteria|p__NB1-j|c__NB1-j|o__NB1-j|f__NB1-j	I2	8	0.0156931	0.00364132	0.0012874	Dunn's Kruskal-Wallis Multiple Comparisons	a	a	a
Core 1	k__Bacteria|p__NB1-j|c__NB1-j|o__NB1-j|f__NB1-j	I3	4	0.0175248	0.00217972	0.00108986	Dunn's Kruskal-Wallis Multiple Comparisons	a	a	a
Core 1	k__Bacteria|p__Nitrospirota|c__Nitrospiria|o__Nitrospirales|f__Nitrospiraceae	I1	4	2.47525e-05	4.9505e-05	2.47525e-05	Dunn's Kruskal-Wallis Multiple Comparisons	b	b	b
Core 1	k__Bacteria|p__Nitrospirota|c__Nitrospiria|o__Nitrospirales|f__Nitrospiraceae	I2	8	0.000643564	0.001151	0.00040694	Dunn's Kruskal-Wallis Multiple Comparisons	ab	ab	ab
Core 1	k__Bacteria|p__Nitrospirota|c__Nitrospiria|o__Nitrospirales|f__Nitrospiraceae	I3	4	0.00606436	0.00587999	0.00293999	Dunn's Kruskal-Wallis Multiple Comparisons	a	a	a
Core 1	k__Bacteria|p__Nitrospirota|c__Thermodesulfovibrionia|o__Thermodesulfovibrionia|f__Thermodesulfovibrionia	I1	4	0.00636139	0.000606983	0.000303491	Dunn's Kruskal-Wallis Multiple Comparisons	b	b	b
Core 1	k__Bacteria|p__Nitrospirota|c__Thermodesulfovibrionia|o__Thermodesulfovibrionia|f__Thermodesulfovibrionia	I2	8	0.00815594	0.00141507	0.000500304	Dunn's Kruskal-Wallis Multiple Comparisons	ab	ab	ab
Core 1	k__Bacteria|p__Nitrospirota|c__Thermodesulfovibrionia|o__Thermodesulfovibrionia|f__Thermodesulfovibrionia	I3	4	0.0187624	0.00705383	0.00352692	Dunn's Kruskal-Wallis Multiple Comparisons	a	a	a
Core 1	k__Bacteria|p__Patescibacteria|c__Microgenomatia|o__Candidatus_Woesebacteria|f__Candidatus_Woesebacteria	I1	4	0.00262376	0.0013826	0.000691299	Dunn's Kruskal-Wallis Multiple Comparisons	a	a	a
Core 1	k__Bacteria|p__Patescibacteria|c__Microgenomatia|o__Candidatus_Woesebacteria|f__Candidatus_Woesebacteria	I2	8	0.0020297	0.000928795	0.000328379	Dunn's Kruskal-Wallis Multiple Comparisons	ab	ab	ab
Core 1	k__Bacteria|p__Patescibacteria|c__Microgenomatia|o__Candidatus_Woesebacteria|f__Candidatus_Woesebacteria	I3	4	0.00039604	0.000420063	0.000210032	Dunn's Kruskal-Wallis Multiple Comparisons	b	b	b
Core 1	k__Bacteria|p__Patescibacteria|c__Microgenomatia|o__Microgenomatia|f__Microgenomatia	I1	4	0.00272277	0.000562994	0.000281497	Dunn's Kruskal-Wallis Multiple Comparisons	ab	ab	ab
Core 1	k__Bacteria|p__Patescibacteria|c__Microgenomatia|o__Microgenomatia|f__Microgenomatia	I2	8	0.00315594	0.00173797	0.000614465	Dunn's Kruskal-Wallis Multiple Comparisons	a	a	a
Core 1	k__Bacteria|p__Patescibacteria|c__Microgenomatia|o__Microgenomatia|f__Microgenomatia	I3	4	0.000767327	0.000957807	0.000478903	Dunn's Kruskal-Wallis Multiple Comparisons	b	b	b
Core 1	k__Bacteria|p__Planctomycetota|c__OM190|o__OM190|f__OM190	I1	4	0.000470297	0.000399122	0.000199561	Dunn's Kruskal-Wallis Multiple Comparisons	b	b	b
Core 1	k__Bacteria|p__Planctomycetota|c__OM190|o__OM190|f__OM190	I2	8	0.00363861	0.00154455	0.000546079	Dunn's Kruskal-Wallis Multiple Comparisons	a	a	a
Core 1	k__Bacteria|p__Planctomycetota|c__OM190|o__OM190|f__OM190	I3	4	0.005	0.00230716	0.00115358	Dunn's Kruskal-Wallis Multiple Comparisons	a	a	a
Core 1	k__Bacteria|p__Planctomycetota|c__Phycisphaerae|o__CCM11a|f__CCM11a	I1	4	0.00108911	0.00101294	0.000506469	Dunn's Kruskal-Wallis Multiple Comparisons	b	b	b
Core 1	k__Bacteria|p__Planctomycetota|c__Phycisphaerae|o__CCM11a|f__CCM11a	I2	8	0.00636139	0.0016404	0.000579969	Dunn's Kruskal-Wallis Multiple Comparisons	a	a	a
Core 1	k__Bacteria|p__Planctomycetota|c__Phycisphaerae|o__CCM11a|f__CCM11a	I3	4	0.00136139	0.00140342	0.000701708	Dunn's Kruskal-Wallis Multiple Comparisons	b	b	b
Core 1	k__Bacteria|p__Planctomycetota|c__Phycisphaerae|o__mle1-8|f__mle1-8	I1	4	0.00128713	0.000361533	0.000180767	Dunn's Kruskal-Wallis Multiple Comparisons	a	a	a
Core 1	k__Bacteria|p__Planctomycetota|c__Phycisphaerae|o__mle1-8|f__mle1-8	I2	8	0.00162129	0.0006437	0.000227582	Dunn's Kruskal-Wallis Multiple Comparisons	a	a	a
Core 1	k__Bacteria|p__Planctomycetota|c__Phycisphaerae|o__mle1-8|f__mle1-8	I3	4	0.000940594	0.000880019	0.00044001	Dunn's Kruskal-Wallis Multiple Comparisons	a	a	a
Core 1	k__Bacteria|p__Planctomycetota|c__Phycisphaerae|o__MSBL9|f__4572-13	I1	4	7.42574e-05	0.000148515	7.42574e-05	Dunn's Kruskal-Wallis Multiple Comparisons	b	b	b
Core 1	k__Bacteria|p__Planctomycetota|c__Phycisphaerae|o__MSBL9|f__4572-13	I2	8	0.000792079	0.000765099	0.000270503	Dunn's Kruskal-Wallis Multiple Comparisons	ab	ab	ab
Core 1	k__Bacteria|p__Planctomycetota|c__Phycisphaerae|o__MSBL9|f__4572-13	I3	4	0.00410891	0.00153917	0.000769586	Dunn's Kruskal-Wallis Multiple Comparisons	a	a	a
Core 1	k__Bacteria|p__Planctomycetota|c__Phycisphaerae|o__MSBL9|f__SG8-4	I1	4	0.034901	0.00537853	0.00268926	Dunn's Kruskal-Wallis Multiple Comparisons	b	b	b
Core 1	k__Bacteria|p__Planctomycetota|c__Phycisphaerae|o__MSBL9|f__SG8-4	I2	8	0.0564851	0.0104112	0.00368091	Dunn's Kruskal-Wallis Multiple Comparisons	a	a	a
Core 1	k__Bacteria|p__Planctomycetota|c__Phycisphaerae|o__MSBL9|f__SG8-4	I3	4	0.0283168	0.0210555	0.0105278	Dunn's Kruskal-Wallis Multiple Comparisons	b	b	b
Core 1	k__Bacteria|p__Planctomycetota|c__Phycisphaerae|o__MSBL9|f__SM23-30	I1	4	0.000346535	0.000347711	0.000173856	Dunn's Kruskal-Wallis Multiple Comparisons	b	b	b
Core 1	k__Bacteria|p__Planctomycetota|c__Phycisphaerae|o__MSBL9|f__SM23-30	I2	8	0.00164604	0.000719709	0.000254456	Dunn's Kruskal-Wallis Multiple Comparisons	a	a	a
Core 1	k__Bacteria|p__Planctomycetota|c__Phycisphaerae|o__MSBL9|f__SM23-30	I3	4	0.000618812	0.000841584	0.000420792	Dunn's Kruskal-Wallis Multiple Comparisons	ab	ab	ab
Core 1	k__Bacteria|p__Planctomycetota|c__Phycisphaerae|o__Phycisphaerales|f__AKAU3564_sediment_group	I1	4	0.00222772	0.000834272	0.000417136	Dunn's Kruskal-Wallis Multiple Comparisons	b	b	b
Core 1	k__Bacteria|p__Planctomycetota|c__Phycisphaerae|o__Phycisphaerales|f__AKAU3564_sediment_group	I2	8	0.00648515	0.00210631	0.000744693	Dunn's Kruskal-Wallis Multiple Comparisons	a	a	a
Core 1	k__Bacteria|p__Planctomycetota|c__Phycisphaerae|o__Phycisphaerales|f__AKAU3564_sediment_group	I3	4	0.00111386	0.00112417	0.000562087	Dunn's Kruskal-Wallis Multiple Comparisons	b	b	b
Core 1	k__Bacteria|p__Planctomycetota|c__Phycisphaerae|o__Phycisphaerales|f__Phycisphaeraceae	I1	4	0.00457921	0.00192561	0.000962804	Dunn's Kruskal-Wallis Multiple Comparisons	a	a	a
Core 1	k__Bacteria|p__Planctomycetota|c__Phycisphaerae|o__Phycisphaerales|f__Phycisphaeraceae	I2	8	0.00444307	0.00157479	0.000556774	Dunn's Kruskal-Wallis Multiple Comparisons	a	a	a
Core 1	k__Bacteria|p__Planctomycetota|c__Phycisphaerae|o__Phycisphaerales|f__Phycisphaeraceae	I3	4	0.00470297	0.00197607	0.000988034	Dunn's Kruskal-Wallis Multiple Comparisons	a	a	a
Core 1	k__Bacteria|p__Planctomycetota|c__Phycisphaerae|o__Pla1_lineage|f__Pla1_lineage	I1	4	0.00155941	0.000733721	0.00036686	Dunn's Kruskal-Wallis Multiple Comparisons	a	a	a
Core 1	k__Bacteria|p__Planctomycetota|c__Phycisphaerae|o__Pla1_lineage|f__Pla1_lineage	I2	8	0.00196782	0.00112695	0.000398436	Dunn's Kruskal-Wallis Multiple Comparisons	a	a	a
Core 1	k__Bacteria|p__Planctomycetota|c__Phycisphaerae|o__Pla1_lineage|f__Pla1_lineage	I3	4	0.00101485	0.000701854	0.000350927	Dunn's Kruskal-Wallis Multiple Comparisons	a	a	a
Core 1	k__Bacteria|p__Planctomycetota|c__Pla3_lineage|o__Pla3_lineage|f__Pla3_lineage	I1	4	0.000816832	0.000733721	0.00036686	Dunn's Kruskal-Wallis Multiple Comparisons	b	b	b
Core 1	k__Bacteria|p__Planctomycetota|c__Pla3_lineage|o__Pla3_lineage|f__Pla3_lineage	I2	8	0.00293317	0.00120327	0.000425421	Dunn's Kruskal-Wallis Multiple Comparisons	a	a	a
Core 1	k__Bacteria|p__Planctomycetota|c__Pla3_lineage|o__Pla3_lineage|f__Pla3_lineage	I3	4	0.00111386	0.000894292	0.000447146	Dunn's Kruskal-Wallis Multiple Comparisons	ab	ab	ab
Core 1	k__Bacteria|p__Planctomycetota|c__Pla4_lineage|o__Pla4_lineage|f__Pla4_lineage	I1	4	0.000668317	0.000407226	0.000203613	Dunn's Kruskal-Wallis Multiple Comparisons	b	b	b
Core 1	k__Bacteria|p__Planctomycetota|c__Pla4_lineage|o__Pla4_lineage|f__Pla4_lineage	I2	8	0.00366337	0.000669429	0.000236679	Dunn's Kruskal-Wallis Multiple Comparisons	a	a	a
Core 1	k__Bacteria|p__Planctomycetota|c__Pla4_lineage|o__Pla4_lineage|f__Pla4_lineage	I3	4	0.00331683	0.00125629	0.000628147	Dunn's Kruskal-Wallis Multiple Comparisons	ab	ab	ab
Core 1	k__Bacteria|p__Planctomycetota|c__Planctomycetes|o__Pirellulales|f__Pirellulaceae	I1	4	0.000891089	0.000866926	0.000433463	Dunn's Kruskal-Wallis Multiple Comparisons	b	b	b
Core 1	k__Bacteria|p__Planctomycetota|c__Planctomycetes|o__Pirellulales|f__Pirellulaceae	I2	8	0.00555693	0.00234804	0.000830157	Dunn's Kruskal-Wallis Multiple Comparisons	a	a	a
Core 1	k__Bacteria|p__Planctomycetota|c__Planctomycetes|o__Pirellulales|f__Pirellulaceae	I3	4	0.00727723	0.00330808	0.00165404	Dunn's Kruskal-Wallis Multiple Comparisons	a	a	a
Core 1	k__Bacteria|p__Planctomycetota|c__SPG12-343-353-B69|o__SPG12-343-353-B69|f__SPG12-343-353-B69	I1	4	0.000123762	0.000247525	0.000123762	Dunn's Kruskal-Wallis Multiple Comparisons	a	a	a
Core 1	k__Bacteria|p__Planctomycetota|c__SPG12-343-353-B69|o__SPG12-343-353-B69|f__SPG12-343-353-B69	I2	8	0.00162129	0.000804251	0.000284346	Dunn's Kruskal-Wallis Multiple Comparisons	a	a	a
Core 1	k__Bacteria|p__Planctomycetota|c__SPG12-343-353-B69|o__SPG12-343-353-B69|f__SPG12-343-353-B69	I3	4	0.000792079	0.00107552	0.000537761	Dunn's Kruskal-Wallis Multiple Comparisons	a	a	a
Core 1	k__Bacteria|p__Planctomycetota|c__vadinHA49|o__vadinHA49|f__vadinHA49	I1	4	0.000792079	0.000478263	0.000239132	Dunn's Kruskal-Wallis Multiple Comparisons	b	b	b
Core 1	k__Bacteria|p__Planctomycetota|c__vadinHA49|o__vadinHA49|f__vadinHA49	I2	8	0.00381188	0.00119165	0.000421312	Dunn's Kruskal-Wallis Multiple Comparisons	a	a	a
Core 1	k__Bacteria|p__Planctomycetota|c__vadinHA49|o__vadinHA49|f__vadinHA49	I3	4	0.00373762	0.0016634	0.000831698	Dunn's Kruskal-Wallis Multiple Comparisons	a	a	a
Core 1	k__Bacteria|p__Proteobacteria|c__Alphaproteobacteria|o__Alphaproteobacteria|f__Alphaproteobacteria	I1	4	0.000173267	0.000233951	0.000116976	Dunn's Kruskal-Wallis Multiple Comparisons	a	a	a
Core 1	k__Bacteria|p__Proteobacteria|c__Alphaproteobacteria|o__Alphaproteobacteria|f__Alphaproteobacteria	I2	8	0.00101485	0.000943382	0.000333536	Dunn's Kruskal-Wallis Multiple Comparisons	a	a	a
Core 1	k__Bacteria|p__Proteobacteria|c__Alphaproteobacteria|o__Alphaproteobacteria|f__Alphaproteobacteria	I3	4	0.00405941	0.00413557	0.00206778	Dunn's Kruskal-Wallis Multiple Comparisons	a	a	a
Core 1	k__Bacteria|p__Proteobacteria|c__Alphaproteobacteria|o__Kiloniellales|f__Kiloniellaceae	I1	4	0.00153465	0.000985136	0.000492568	Dunn's Kruskal-Wallis Multiple Comparisons	b	b	b
Core 1	k__Bacteria|p__Proteobacteria|c__Alphaproteobacteria|o__Kiloniellales|f__Kiloniellaceae	I2	8	0.00290842	0.00229098	0.000809985	Dunn's Kruskal-Wallis Multiple Comparisons	ab	ab	ab
Core 1	k__Bacteria|p__Proteobacteria|c__Alphaproteobacteria|o__Kiloniellales|f__Kiloniellaceae	I3	4	0.00920792	0.00597843	0.00298921	Dunn's Kruskal-Wallis Multiple Comparisons	a	a	a
Core 1	k__Bacteria|p__Proteobacteria|c__Alphaproteobacteria|o__Rhizobiales|f__Methyloligellaceae	I1	4	0.000569307	0.00066847	0.000334235	Dunn's Kruskal-Wallis Multiple Comparisons	a	a	a
Core 1	k__Bacteria|p__Proteobacteria|c__Alphaproteobacteria|o__Rhizobiales|f__Methyloligellaceae	I2	8	0.00174505	0.000487747	0.000172445	Dunn's Kruskal-Wallis Multiple Comparisons	a	a	a
Core 1	k__Bacteria|p__Proteobacteria|c__Alphaproteobacteria|o__Rhizobiales|f__Methyloligellaceae	I3	4	0.00282178	0.00190192	0.000950959	Dunn's Kruskal-Wallis Multiple Comparisons	a	a	a
Core 1	k__Bacteria|p__Proteobacteria|c__Alphaproteobacteria|o__Rhizobiales|f__Rhizobiaceae	I1	4	0.00212871	0.00320981	0.00160491	Dunn's Kruskal-Wallis Multiple Comparisons	a	a	a
Core 1	k__Bacteria|p__Proteobacteria|c__Alphaproteobacteria|o__Rhizobiales|f__Rhizobiaceae	I2	8	0.000903465	0.000688889	0.000243559	Dunn's Kruskal-Wallis Multiple Comparisons	a	a	a
Core 1	k__Bacteria|p__Proteobacteria|c__Alphaproteobacteria|o__Rhizobiales|f__Rhizobiaceae	I3	4	0.000272277	0.000306505	0.000153252	Dunn's Kruskal-Wallis Multiple Comparisons	a	a	a
Core 1	k__Bacteria|p__Proteobacteria|c__Alphaproteobacteria|o__Rhodobacterales|f__Rhodobacteraceae	I1	4	0.00019802	0.00039604	0.00019802	Dunn's Kruskal-Wallis Multiple Comparisons	a	a	a
Core 1	k__Bacteria|p__Proteobacteria|c__Alphaproteobacteria|o__Rhodobacterales|f__Rhodobacteraceae	I2	8	0.00217822	0.00180094	0.000636728	Dunn's Kruskal-Wallis Multiple Comparisons	a	a	a
Core 1	k__Bacteria|p__Proteobacteria|c__Alphaproteobacteria|o__Rhodobacterales|f__Rhodobacteraceae	I3	4	0.00378713	0.00344537	0.00172268	Dunn's Kruskal-Wallis Multiple Comparisons	a	a	a
Core 1	k__Bacteria|p__Proteobacteria|c__Gammaproteobacteria|o__AT-s2-59|f__AT-s2-59	I1	4	0.000272277	0.000544554	0.000272277	Dunn's Kruskal-Wallis Multiple Comparisons	a	a	a
Core 1	k__Bacteria|p__Proteobacteria|c__Gammaproteobacteria|o__AT-s2-59|f__AT-s2-59	I2	8	0.000556931	0.000867901	0.000306849	Dunn's Kruskal-Wallis Multiple Comparisons	a	a	a
Core 1	k__Bacteria|p__Proteobacteria|c__Gammaproteobacteria|o__AT-s2-59|f__AT-s2-59	I3	4	0.00272277	0.00369445	0.00184723	Dunn's Kruskal-Wallis Multiple Comparisons	a	a	a
Core 1	k__Bacteria|p__Proteobacteria|c__Gammaproteobacteria|o__B2M28|f__B2M28	I1	4	0.000990099	0.001218	0.000608998	Dunn's Kruskal-Wallis Multiple Comparisons	b	b	b
Core 1	k__Bacteria|p__Proteobacteria|c__Gammaproteobacteria|o__B2M28|f__B2M28	I2	8	0.00425743	0.00582033	0.0020578	Dunn's Kruskal-Wallis Multiple Comparisons	ab	ab	ab
Core 1	k__Bacteria|p__Proteobacteria|c__Gammaproteobacteria|o__B2M28|f__B2M28	I3	4	0.0263366	0.0185882	0.00929411	Dunn's Kruskal-Wallis Multiple Comparisons	a	a	a
Core 1	k__Bacteria|p__Proteobacteria|c__Gammaproteobacteria|o__BD7-8|f__BD7-8	I1	4	0	0	0	Dunn's Kruskal-Wallis Multiple Comparisons	b	b	b
Core 1	k__Bacteria|p__Proteobacteria|c__Gammaproteobacteria|o__BD7-8|f__BD7-8	I2	8	0.000816832	0.00147687	0.000522154	Dunn's Kruskal-Wallis Multiple Comparisons	b	b	b
Core 1	k__Bacteria|p__Proteobacteria|c__Gammaproteobacteria|o__BD7-8|f__BD7-8	I3	4	0.00621287	0.00410175	0.00205087	Dunn's Kruskal-Wallis Multiple Comparisons	a	a	a
Core 1	k__Bacteria|p__Proteobacteria|c__Gammaproteobacteria|o__Burkholderiales|f__Burkholderiaceae	I1	4	0.000173267	0.000284384	0.000142192	Dunn's Kruskal-Wallis Multiple Comparisons	b	b	b
Core 1	k__Bacteria|p__Proteobacteria|c__Gammaproteobacteria|o__Burkholderiales|f__Burkholderiaceae	I2	8	0.00584158	0.00247723	0.000875832	Dunn's Kruskal-Wallis Multiple Comparisons	a	a	a
Core 1	k__Bacteria|p__Proteobacteria|c__Gammaproteobacteria|o__Burkholderiales|f__Burkholderiaceae	I3	4	0.00467822	0.00204893	0.00102447	Dunn's Kruskal-Wallis Multiple Comparisons	ab	ab	ab
Core 1	k__Bacteria|p__Proteobacteria|c__Gammaproteobacteria|o__Burkholderiales|f__Comamonadaceae	I1	4	0.0633168	0.0291524	0.0145762	Dunn's Kruskal-Wallis Multiple Comparisons	a	a	a
Core 1	k__Bacteria|p__Proteobacteria|c__Gammaproteobacteria|o__Burkholderiales|f__Comamonadaceae	I2	8	0.0112871	0.00629094	0.00222418	Dunn's Kruskal-Wallis Multiple Comparisons	ab	ab	ab
Core 1	k__Bacteria|p__Proteobacteria|c__Gammaproteobacteria|o__Burkholderiales|f__Comamonadaceae	I3	4	0.00408416	0.00175143	0.000875715	Dunn's Kruskal-Wallis Multiple Comparisons	b	b	b
Core 1	k__Bacteria|p__Proteobacteria|c__Gammaproteobacteria|o__Burkholderiales|f__Nitrosomonadaceae	I1	4	0.00019802	0.00039604	0.00019802	Dunn's Kruskal-Wallis Multiple Comparisons	a	a	a
Core 1	k__Bacteria|p__Proteobacteria|c__Gammaproteobacteria|o__Burkholderiales|f__Nitrosomonadaceae	I2	8	0.000841584	0.000813019	0.000287446	Dunn's Kruskal-Wallis Multiple Comparisons	a	a	a
Core 1	k__Bacteria|p__Proteobacteria|c__Gammaproteobacteria|o__Burkholderiales|f__Nitrosomonadaceae	I3	4	0.00423267	0.004218	0.002109	Dunn's Kruskal-Wallis Multiple Comparisons	a	a	a
Core 1	k__Bacteria|p__Proteobacteria|c__Gammaproteobacteria|o__Cellvibrionales|f__Halieaceae	I1	4	0	0	0	Dunn's Kruskal-Wallis Multiple Comparisons	b	b	b
Core 1	k__Bacteria|p__Proteobacteria|c__Gammaproteobacteria|o__Cellvibrionales|f__Halieaceae	I2	8	0.000569307	0.00106604	0.000376902	Dunn's Kruskal-Wallis Multiple Comparisons	b	b	b
Core 1	k__Bacteria|p__Proteobacteria|c__Gammaproteobacteria|o__Cellvibrionales|f__Halieaceae	I3	4	0.00514851	0.00388627	0.00194313	Dunn's Kruskal-Wallis Multiple Comparisons	a	a	a
Core 1	k__Bacteria|p__Proteobacteria|c__Gammaproteobacteria|o__Coxiellales|f__Coxiellaceae	I1	4	0.00240099	0.0015808	0.000790401	Dunn's Kruskal-Wallis Multiple Comparisons	a	a	a
Core 1	k__Bacteria|p__Proteobacteria|c__Gammaproteobacteria|o__Coxiellales|f__Coxiellaceae	I2	8	0.00147277	0.000644787	0.000227967	Dunn's Kruskal-Wallis Multiple Comparisons	a	a	a
Core 1	k__Bacteria|p__Proteobacteria|c__Gammaproteobacteria|o__Coxiellales|f__Coxiellaceae	I3	4	2.47525e-05	4.9505e-05	2.47525e-05	Dunn's Kruskal-Wallis Multiple Comparisons	b	b	b
Core 1	k__Bacteria|p__Proteobacteria|c__Gammaproteobacteria|o__Ectothiorhodospirales|f__Ectothiorhodospiraceae	I1	4	0.000569307	0.000894292	0.000447146	Dunn's Kruskal-Wallis Multiple Comparisons	b	b	b
Core 1	k__Bacteria|p__Proteobacteria|c__Gammaproteobacteria|o__Ectothiorhodospirales|f__Ectothiorhodospiraceae	I2	8	0.00143564	0.000768751	0.000271795	Dunn's Kruskal-Wallis Multiple Comparisons	b	b	b
Core 1	k__Bacteria|p__Proteobacteria|c__Gammaproteobacteria|o__Ectothiorhodospirales|f__Ectothiorhodospiraceae	I3	4	0.0075495	0.00472653	0.00236327	Dunn's Kruskal-Wallis Multiple Comparisons	a	a	a
Core 1	k__Bacteria|p__Proteobacteria|c__Gammaproteobacteria|o__Gammaproteobacteria|f__Gammaproteobacteria	I1	4	0.00165842	0.000991336	0.000495668	Dunn's Kruskal-Wallis Multiple Comparisons	a	a	a
Core 1	k__Bacteria|p__Proteobacteria|c__Gammaproteobacteria|o__Gammaproteobacteria|f__Gammaproteobacteria	I2	8	0.00298267	0.00273691	0.000967645	Dunn's Kruskal-Wallis Multiple Comparisons	a	a	a
Core 1	k__Bacteria|p__Proteobacteria|c__Gammaproteobacteria|o__Gammaproteobacteria|f__Gammaproteobacteria	I3	4	0.0104208	0.00871789	0.00435894	Dunn's Kruskal-Wallis Multiple Comparisons	a	a	a
Core 1	k__Bacteria|p__Proteobacteria|c__Gammaproteobacteria|o__Nitrosococcales|f__Nitrosococcaceae	I1	4	0	0	0	Dunn's Kruskal-Wallis Multiple Comparisons	b	b	b
Core 1	k__Bacteria|p__Proteobacteria|c__Gammaproteobacteria|o__Nitrosococcales|f__Nitrosococcaceae	I2	8	0.00173267	0.00248062	0.00087703	Dunn's Kruskal-Wallis Multiple Comparisons	a	a	a
Core 1	k__Bacteria|p__Proteobacteria|c__Gammaproteobacteria|o__Nitrosococcales|f__Nitrosococcaceae	I3	4	0.00700495	0.00624593	0.00312297	Dunn's Kruskal-Wallis Multiple Comparisons	a	a	a
Core 1	k__Bacteria|p__Proteobacteria|c__Gammaproteobacteria|o__Steroidobacterales|f__Woeseiaceae	I1	4	0.00180693	0.00361386	0.00180693	Dunn's Kruskal-Wallis Multiple Comparisons	b	b	b
Core 1	k__Bacteria|p__Proteobacteria|c__Gammaproteobacteria|o__Steroidobacterales|f__Woeseiaceae	I2	8	0.00486386	0.00768322	0.00271643	Dunn's Kruskal-Wallis Multiple Comparisons	ab	ab	ab
Core 1	k__Bacteria|p__Proteobacteria|c__Gammaproteobacteria|o__Steroidobacterales|f__Woeseiaceae	I3	4	0.0358168	0.0241269	0.0120635	Dunn's Kruskal-Wallis Multiple Comparisons	a	a	a
Core 1	k__Bacteria|p__SAR324_clade(Marine_group_B)|c__SAR324_clade(Marine_group_B)|o__SAR324_clade(Marine_group_B)|f__SAR324_clade(Marine_group_B)	I1	4	7.42574e-05	0.000148515	7.42574e-05	Dunn's Kruskal-Wallis Multiple Comparisons	b	b	b
Core 1	k__Bacteria|p__SAR324_clade(Marine_group_B)|c__SAR324_clade(Marine_group_B)|o__SAR324_clade(Marine_group_B)|f__SAR324_clade(Marine_group_B)	I2	8	0.00111386	0.000621141	0.000219607	Dunn's Kruskal-Wallis Multiple Comparisons	a	a	a
Core 1	k__Bacteria|p__SAR324_clade(Marine_group_B)|c__SAR324_clade(Marine_group_B)|o__SAR324_clade(Marine_group_B)|f__SAR324_clade(Marine_group_B)	I3	4	0.00267327	0.00225777	0.00112889	Dunn's Kruskal-Wallis Multiple Comparisons	a	a	a
Core 1	k__Bacteria|p__Schekmanbacteria|c__Schekmanbacteria|o__Schekmanbacteria|f__Schekmanbacteria	I1	4	0.000693069	0.000676366	0.000338183	Dunn's Kruskal-Wallis Multiple Comparisons	a	a	a
Core 1	k__Bacteria|p__Schekmanbacteria|c__Schekmanbacteria|o__Schekmanbacteria|f__Schekmanbacteria	I2	8	0.00117574	0.0015306	0.000541148	Dunn's Kruskal-Wallis Multiple Comparisons	a	a	a
Core 1	k__Bacteria|p__Schekmanbacteria|c__Schekmanbacteria|o__Schekmanbacteria|f__Schekmanbacteria	I3	4	0.00386139	0.00320013	0.00160006	Dunn's Kruskal-Wallis Multiple Comparisons	a	a	a
Core 1	k__Bacteria|p__Spirochaetota|c__Spirochaetia|o__Spirochaetales|f__Spirochaetaceae	I1	4	0.0148267	0.0031324	0.0015662	Dunn's Kruskal-Wallis Multiple Comparisons	a	a	a
Core 1	k__Bacteria|p__Spirochaetota|c__Spirochaetia|o__Spirochaetales|f__Spirochaetaceae	I2	8	0.0157426	0.00147806	0.000522573	Dunn's Kruskal-Wallis Multiple Comparisons	a	a	a
Core 1	k__Bacteria|p__Spirochaetota|c__Spirochaetia|o__Spirochaetales|f__Spirochaetaceae	I3	4	0.0133168	0.0049955	0.00249775	Dunn's Kruskal-Wallis Multiple Comparisons	a	a	a
Core 1	k__Bacteria|p__Sumerlaeota|c__Sumerlaeia|o__Sumerlaeales|f__Sumerlaeaceae	I1	4	0.000866337	0.000399122	0.000199561	Dunn's Kruskal-Wallis Multiple Comparisons	a	a	a
Core 1	k__Bacteria|p__Sumerlaeota|c__Sumerlaeia|o__Sumerlaeales|f__Sumerlaeaceae	I2	8	0.00167079	0.000860609	0.000304271	Dunn's Kruskal-Wallis Multiple Comparisons	a	a	a
Core 1	k__Bacteria|p__Sumerlaeota|c__Sumerlaeia|o__Sumerlaeales|f__Sumerlaeaceae	I3	4	0.00126238	0.000687745	0.000343872	Dunn's Kruskal-Wallis Multiple Comparisons	a	a	a
Core 1	k__Bacteria|p__Sumerlaeota|c__Sumerlaeia|o__Sumerlaeia|f__Sumerlaeia	I1	4	0.000173267	0.000346535	0.000173267	Dunn's Kruskal-Wallis Multiple Comparisons	b	b	b
Core 1	k__Bacteria|p__Sumerlaeota|c__Sumerlaeia|o__Sumerlaeia|f__Sumerlaeia	I2	8	0.00175743	0.000910137	0.000321782	Dunn's Kruskal-Wallis Multiple Comparisons	a	a	a
Core 1	k__Bacteria|p__Sumerlaeota|c__Sumerlaeia|o__Sumerlaeia|f__Sumerlaeia	I3	4	0.00220297	0.00232392	0.00116196	Dunn's Kruskal-Wallis Multiple Comparisons	ab	ab	ab
Core 1	k__Bacteria|p__Sva0485|c__Sva0485|o__Sva0485|f__Sva0485	I1	4	0.00868812	0.00302737	0.00151368	Dunn's Kruskal-Wallis Multiple Comparisons	a	a	a
Core 1	k__Bacteria|p__Sva0485|c__Sva0485|o__Sva0485|f__Sva0485	I2	8	0.0103713	0.00217741	0.000769832	Dunn's Kruskal-Wallis Multiple Comparisons	a	a	a
Core 1	k__Bacteria|p__Sva0485|c__Sva0485|o__Sva0485|f__Sva0485	I3	4	0.0109406	0.00316161	0.0015808	Dunn's Kruskal-Wallis Multiple Comparisons	a	a	a
Core 1	k__Bacteria|p__TA06|c__TA06|o__TA06|f__TA06	I1	4	0.00925743	0.0025002	0.0012501	Dunn's Kruskal-Wallis Multiple Comparisons	a	a	a
Core 1	k__Bacteria|p__TA06|c__TA06|o__TA06|f__TA06	I2	8	0.00501238	0.00109224	0.000386165	Dunn's Kruskal-Wallis Multiple Comparisons	b	b	b
Core 1	k__Bacteria|p__TA06|c__TA06|o__TA06|f__TA06	I3	4	0.00415842	0.00423549	0.00211775	Dunn's Kruskal-Wallis Multiple Comparisons	ab	ab	ab
Core 1	k__Bacteria|p__Verrucomicrobiota|c__Kiritimatiellae|o__Kiritimatiellales|f__Kiritimatiellaceae	I1	4	0.000148515	0.00017149	8.57451e-05	Dunn's Kruskal-Wallis Multiple Comparisons	b	b	b
Core 1	k__Bacteria|p__Verrucomicrobiota|c__Kiritimatiellae|o__Kiritimatiellales|f__Kiritimatiellaceae	I2	8	0.00039604	0.00047039	0.000166308	Dunn's Kruskal-Wallis Multiple Comparisons	b	b	b
Core 1	k__Bacteria|p__Verrucomicrobiota|c__Kiritimatiellae|o__Kiritimatiellales|f__Kiritimatiellaceae	I3	4	0.00460396	0.00196279	0.000981397	Dunn's Kruskal-Wallis Multiple Comparisons	a	a	a
Core 1	k__Bacteria|p__Verrucomicrobiota|c__Kiritimatiellae|o__WCHB1-41|f__WCHB1-41	I1	4	0.000841584	0.000366024	0.000183012	Dunn's Kruskal-Wallis Multiple Comparisons	a	a	a
Core 1	k__Bacteria|p__Verrucomicrobiota|c__Kiritimatiellae|o__WCHB1-41|f__WCHB1-41	I2	8	0.00138614	0.000485047	0.00017149	Dunn's Kruskal-Wallis Multiple Comparisons	a	a	a
Core 1	k__Bacteria|p__Verrucomicrobiota|c__Kiritimatiellae|o__WCHB1-41|f__WCHB1-41	I3	4	0.0025495	0.00220265	0.00110132	Dunn's Kruskal-Wallis Multiple Comparisons	a	a	a
Core 1	k__Bacteria|p__Verrucomicrobiota|c__Omnitrophia|o__Omnitrophales|f__Omnitrophaceae	I1	4	0.0103713	0.00402617	0.00201308	Dunn's Kruskal-Wallis Multiple Comparisons	ab	ab	ab
Core 1	k__Bacteria|p__Verrucomicrobiota|c__Omnitrophia|o__Omnitrophales|f__Omnitrophaceae	I2	8	0.0211881	0.00649726	0.00229713	Dunn's Kruskal-Wallis Multiple Comparisons	a	a	a
Core 1	k__Bacteria|p__Verrucomicrobiota|c__Omnitrophia|o__Omnitrophales|f__Omnitrophaceae	I3	4	0.00601485	0.0073367	0.00366835	Dunn's Kruskal-Wallis Multiple Comparisons	b	b	b
Core 1	k__Bacteria|p__Zixibacteria|c__Zixibacteria|o__Zixibacteria|f__Zixibacteria	I1	4	0.00774752	0.00185297	0.000926484	Dunn's Kruskal-Wallis Multiple Comparisons	ab	ab	ab
Core 1	k__Bacteria|p__Zixibacteria|c__Zixibacteria|o__Zixibacteria|f__Zixibacteria	I2	8	0.00949257	0.00388306	0.00137287	Dunn's Kruskal-Wallis Multiple Comparisons	a	a	a
Core 1	k__Bacteria|p__Zixibacteria|c__Zixibacteria|o__Zixibacteria|f__Zixibacteria	I3	4	0.00423267	0.00215617	0.00107808	Dunn's Kruskal-Wallis Multiple Comparisons	b	b	b

## Sheet: Core 2
Core	Taxa	Group	N	Mean	SD	SE	Method	Letter	MonoLetter	Significance
Core 2	k__Archaea|p__Archaea|c__Archaea|o__Archaea|f__Archaea	E1	6	0.00150165	0.00106345	0.000434153	Dunn's Kruskal-Wallis Multiple Comparisons	a	a	a
Core 2	k__Archaea|p__Archaea|c__Archaea|o__Archaea|f__Archaea	E2	2	0.0010396	0.000630095	0.000445545	Dunn's Kruskal-Wallis Multiple Comparisons	a	a	a
Core 2	k__Archaea|p__Archaea|c__Archaea|o__Archaea|f__Archaea	E3	4	0.00106436	0.000886954	0.000443477	Dunn's Kruskal-Wallis Multiple Comparisons	a	a	a
Core 2	k__Archaea|p__Asgardarchaeota|c__Lokiarchaeia|o__Lokiarchaeia|f__Lokiarchaeia	E1	6	0.0185479	0.00939242	0.00383444	Dunn's Kruskal-Wallis Multiple Comparisons	a	a	a
Core 2	k__Archaea|p__Asgardarchaeota|c__Lokiarchaeia|o__Lokiarchaeia|f__Lokiarchaeia	E2	2	0.0256931	0.00161024	0.00113861	Dunn's Kruskal-Wallis Multiple Comparisons	a	a	a
Core 2	k__Archaea|p__Asgardarchaeota|c__Lokiarchaeia|o__Lokiarchaeia|f__Lokiarchaeia	E3	4	0.0215099	0.0142479	0.00712394	Dunn's Kruskal-Wallis Multiple Comparisons	a	a	a
Core 2	k__Archaea|p__Crenarchaeota|c__Bathyarchaeia|o__Bathyarchaeia|f__Bathyarchaeia	E1	6	0.143284	0.0205089	0.00837273	Dunn's Kruskal-Wallis Multiple Comparisons	a	a	a
Core 2	k__Archaea|p__Crenarchaeota|c__Bathyarchaeia|o__Bathyarchaeia|f__Bathyarchaeia	E2	2	0.147228	0.0260439	0.0184158	Dunn's Kruskal-Wallis Multiple Comparisons	a	a	a
Core 2	k__Archaea|p__Crenarchaeota|c__Bathyarchaeia|o__Bathyarchaeia|f__Bathyarchaeia	E3	4	0.0841337	0.0607699	0.030385	Dunn's Kruskal-Wallis Multiple Comparisons	a	a	a
Core 2	k__Archaea|p__Crenarchaeota|c__Nitrososphaeria|o__Nitrosopumilales|f__Nitrosopumilaceae	E1	6	0	0	0	Dunn's Kruskal-Wallis Multiple Comparisons	b	b	b
Core 2	k__Archaea|p__Crenarchaeota|c__Nitrososphaeria|o__Nitrosopumilales|f__Nitrosopumilaceae	E2	2	0.000148515	0.000210032	0.000148515	Dunn's Kruskal-Wallis Multiple Comparisons	ab	ab	ab
Core 2	k__Archaea|p__Crenarchaeota|c__Nitrososphaeria|o__Nitrosopumilales|f__Nitrosopumilaceae	E3	4	0.0186139	0.00397604	0.00198802	Dunn's Kruskal-Wallis Multiple Comparisons	a	a	a
Core 2	k__Archaea|p__Nanoarchaeota|c__Nanoarchaeia|o__Woesearchaeales|f__Woesearchaeales	E1	6	0.00141914	0.00113696	0.000464163	Dunn's Kruskal-Wallis Multiple Comparisons	a	a	a
Core 2	k__Archaea|p__Nanoarchaeota|c__Nanoarchaeia|o__Woesearchaeales|f__Woesearchaeales	E2	2	0.00128713	0.000140021	9.90099e-05	Dunn's Kruskal-Wallis Multiple Comparisons	a	a	a
Core 2	k__Archaea|p__Nanoarchaeota|c__Nanoarchaeia|o__Woesearchaeales|f__Woesearchaeales	E3	4	0.000990099	0.00146633	0.000733164	Dunn's Kruskal-Wallis Multiple Comparisons	a	a	a
Core 2	k__Archaea|p__Thermoplasmatota|c__Thermoplasmata|o__Marine_Benthic_Group_D_and_DHVEG-1|f__Marine_Benthic_Group_D_and_DHVEG-1	E1	6	0.0136964	0.00437963	0.00178797	Dunn's Kruskal-Wallis Multiple Comparisons	a	a	a
Core 2	k__Archaea|p__Thermoplasmatota|c__Thermoplasmata|o__Marine_Benthic_Group_D_and_DHVEG-1|f__Marine_Benthic_Group_D_and_DHVEG-1	E2	2	0.0197525	0.0121118	0.00856436	Dunn's Kruskal-Wallis Multiple Comparisons	a	a	a
Core 2	k__Archaea|p__Thermoplasmatota|c__Thermoplasmata|o__Marine_Benthic_Group_D_and_DHVEG-1|f__Marine_Benthic_Group_D_and_DHVEG-1	E3	4	0.0103218	0.0130734	0.0065367	Dunn's Kruskal-Wallis Multiple Comparisons	a	a	a
Core 2	k__Archaea|p__Thermoplasmatota|c__Thermoplasmata|o__Thermoplasmata|f__Thermoplasmata	E1	6	0.00343234	0.00195295	0.000797288	Dunn's Kruskal-Wallis Multiple Comparisons	a	a	a
Core 2	k__Archaea|p__Thermoplasmatota|c__Thermoplasmata|o__Thermoplasmata|f__Thermoplasmata	E2	2	0.00193069	0.00231035	0.00163366	Dunn's Kruskal-Wallis Multiple Comparisons	a	a	a
Core 2	k__Archaea|p__Thermoplasmatota|c__Thermoplasmata|o__Thermoplasmata|f__Thermoplasmata	E3	4	0.00252475	0.00283464	0.00141732	Dunn's Kruskal-Wallis Multiple Comparisons	a	a	a
Core 2	k__Bacteria|p__Acidobacteriota|c__Acidobacteriota|o__Acidobacteriota|f__Acidobacteriota	E1	6	8.25083e-05	0.000202103	8.25083e-05	Dunn's Kruskal-Wallis Multiple Comparisons	b	b	b
Core 2	k__Bacteria|p__Acidobacteriota|c__Acidobacteriota|o__Acidobacteriota|f__Acidobacteriota	E2	2	0	0	0	Dunn's Kruskal-Wallis Multiple Comparisons	b	b	b
Core 2	k__Bacteria|p__Acidobacteriota|c__Acidobacteriota|o__Acidobacteriota|f__Acidobacteriota	E3	4	0.00341584	0.00169285	0.000846424	Dunn's Kruskal-Wallis Multiple Comparisons	a	a	a
Core 2	k__Bacteria|p__Acidobacteriota|c__Aminicenantia|o__Aminicenantales|f__Aminicenantales	E1	6	0.0529868	0.0139611	0.00569959	Dunn's Kruskal-Wallis Multiple Comparisons	a	a	a
Core 2	k__Bacteria|p__Acidobacteriota|c__Aminicenantia|o__Aminicenantales|f__Aminicenantales	E2	2	0.0694554	0.00301045	0.00212871	Dunn's Kruskal-Wallis Multiple Comparisons	a	a	a
Core 2	k__Bacteria|p__Acidobacteriota|c__Aminicenantia|o__Aminicenantales|f__Aminicenantales	E3	4	0.0225	0.0195004	0.0097502	Dunn's Kruskal-Wallis Multiple Comparisons	a	a	a
Core 2	k__Bacteria|p__Acidobacteriota|c__Subgroup_18|o__Subgroup_18|f__Subgroup_18	E1	6	0.00151815	0.00113696	0.000464163	Dunn's Kruskal-Wallis Multiple Comparisons	a	a	a
Core 2	k__Bacteria|p__Acidobacteriota|c__Subgroup_18|o__Subgroup_18|f__Subgroup_18	E2	2	0.000990099	0	0	Dunn's Kruskal-Wallis Multiple Comparisons	a	a	a
Core 2	k__Bacteria|p__Acidobacteriota|c__Subgroup_18|o__Subgroup_18|f__Subgroup_18	E3	4	0.00185644	0.00118364	0.000591821	Dunn's Kruskal-Wallis Multiple Comparisons	a	a	a
Core 2	k__Bacteria|p__Acidobacteriota|c__Subgroup_22|o__Subgroup_22|f__Subgroup_22	E1	6	0.000247525	0.000317759	0.000129724	Dunn's Kruskal-Wallis Multiple Comparisons	b	b	b
Core 2	k__Bacteria|p__Acidobacteriota|c__Subgroup_22|o__Subgroup_22|f__Subgroup_22	E2	2	0	0	0	Dunn's Kruskal-Wallis Multiple Comparisons	b	b	b
Core 2	k__Bacteria|p__Acidobacteriota|c__Subgroup_22|o__Subgroup_22|f__Subgroup_22	E3	4	0.0123515	0.00391674	0.00195837	Dunn's Kruskal-Wallis Multiple Comparisons	a	a	a
Core 2	k__Bacteria|p__Acidobacteriota|c__Thermoanaerobaculia|o__Thermoanaerobaculales|f__Thermoanaerobaculaceae	E1	6	4.9505e-05	0.000121262	4.9505e-05	Dunn's Kruskal-Wallis Multiple Comparisons	b	b	b
Core 2	k__Bacteria|p__Acidobacteriota|c__Thermoanaerobaculia|o__Thermoanaerobaculales|f__Thermoanaerobaculaceae	E2	2	0.00049505	0.000700106	0.00049505	Dunn's Kruskal-Wallis Multiple Comparisons	ab	ab	ab
Core 2	k__Bacteria|p__Acidobacteriota|c__Thermoanaerobaculia|o__Thermoanaerobaculales|f__Thermoanaerobaculaceae	E3	4	0.0330941	0.0145047	0.00725236	Dunn's Kruskal-Wallis Multiple Comparisons	a	a	a
Core 2	k__Bacteria|p__Acidobacteriota|c__Vicinamibacteria|o__Subgroup_17|f__Subgroup_17	E1	6	0	0	0	Dunn's Kruskal-Wallis Multiple Comparisons	b	b	b
Core 2	k__Bacteria|p__Acidobacteriota|c__Vicinamibacteria|o__Subgroup_17|f__Subgroup_17	E2	2	0	0	0	Dunn's Kruskal-Wallis Multiple Comparisons	b	b	b
Core 2	k__Bacteria|p__Acidobacteriota|c__Vicinamibacteria|o__Subgroup_17|f__Subgroup_17	E3	4	0.0050495	0.00357351	0.00178676	Dunn's Kruskal-Wallis Multiple Comparisons	a	a	a
Core 2	k__Bacteria|p__Acidobacteriota|c__Vicinamibacteria|o__Vicinamibacterales|f__Vicinamibacterales	E1	6	0	0	0	Dunn's Kruskal-Wallis Multiple Comparisons	b	b	b
Core 2	k__Bacteria|p__Acidobacteriota|c__Vicinamibacteria|o__Vicinamibacterales|f__Vicinamibacterales	E2	2	0	0	0	Dunn's Kruskal-Wallis Multiple Comparisons	ab	ab	ab
Core 2	k__Bacteria|p__Acidobacteriota|c__Vicinamibacteria|o__Vicinamibacterales|f__Vicinamibacterales	E3	4	0.00371287	0.00291645	0.00145823	Dunn's Kruskal-Wallis Multiple Comparisons	a	a	a
Core 2	k__Bacteria|p__Actinobacteriota|c__Acidimicrobiia|o__Actinomarinales|f__Actinomarinales	E1	6	0	0	0	Dunn's Kruskal-Wallis Multiple Comparisons	b	b	b
Core 2	k__Bacteria|p__Actinobacteriota|c__Acidimicrobiia|o__Actinomarinales|f__Actinomarinales	E2	2	0.000148515	0.000210032	0.000148515	Dunn's Kruskal-Wallis Multiple Comparisons	ab	ab	ab
Core 2	k__Bacteria|p__Actinobacteriota|c__Acidimicrobiia|o__Actinomarinales|f__Actinomarinales	E3	4	0.00769802	0.00600916	0.00300458	Dunn's Kruskal-Wallis Multiple Comparisons	a	a	a
Core 2	k__Bacteria|p__Actinobacteriota|c__Actinobacteria|o__Corynebacteriales|f__Nocardiaceae	E1	6	0.112987	0.0206408	0.00842657	Dunn's Kruskal-Wallis Multiple Comparisons	a	a	a
Core 2	k__Bacteria|p__Actinobacteriota|c__Actinobacteria|o__Corynebacteriales|f__Nocardiaceae	E2	2	0.107426	0.00378057	0.00267327	Dunn's Kruskal-Wallis Multiple Comparisons	ab	ab	ab
Core 2	k__Bacteria|p__Actinobacteriota|c__Actinobacteria|o__Corynebacteriales|f__Nocardiaceae	E3	4	0.0334406	0.00567985	0.00283993	Dunn's Kruskal-Wallis Multiple Comparisons	b	b	b
Core 2	k__Bacteria|p__Actinobacteriota|c__WCHB1-81|o__WCHB1-81|f__WCHB1-81	E1	6	0.000825083	0.000602796	0.00024609	Dunn's Kruskal-Wallis Multiple Comparisons	a	a	a
Core 2	k__Bacteria|p__Actinobacteriota|c__WCHB1-81|o__WCHB1-81|f__WCHB1-81	E2	2	0.000742574	0.00105016	0.000742574	Dunn's Kruskal-Wallis Multiple Comparisons	a	a	a
Core 2	k__Bacteria|p__Actinobacteriota|c__WCHB1-81|o__WCHB1-81|f__WCHB1-81	E3	4	0.00205446	0.00153678	0.000768391	Dunn's Kruskal-Wallis Multiple Comparisons	a	a	a
Core 2	k__Bacteria|p__Aerophobota|c__Aerophobia|o__Aerophobales|f__Aerophobales	E1	6	0.0020132	0.00107492	0.000438832	Dunn's Kruskal-Wallis Multiple Comparisons	a	a	a
Core 2	k__Bacteria|p__Aerophobota|c__Aerophobia|o__Aerophobales|f__Aerophobales	E2	2	0.00019802	0.000280042	0.00019802	Dunn's Kruskal-Wallis Multiple Comparisons	ab	ab	ab
Core 2	k__Bacteria|p__Aerophobota|c__Aerophobia|o__Aerophobales|f__Aerophobales	E3	4	0	0	0	Dunn's Kruskal-Wallis Multiple Comparisons	b	b	b
Core 2	k__Bacteria|p__Bacteria|c__Bacteria|o__Bacteria|f__Bacteria	E1	6	0.00283828	0.00223128	0.000910915	Dunn's Kruskal-Wallis Multiple Comparisons	a	a	a
Core 2	k__Bacteria|p__Bacteria|c__Bacteria|o__Bacteria|f__Bacteria	E2	2	0.00509901	0.000910137	0.000643564	Dunn's Kruskal-Wallis Multiple Comparisons	a	a	a
Core 2	k__Bacteria|p__Bacteria|c__Bacteria|o__Bacteria|f__Bacteria	E3	4	0.00477723	0.00137519	0.000687596	Dunn's Kruskal-Wallis Multiple Comparisons	a	a	a
Core 2	k__Bacteria|p__Bacteroidota|c__Bacteroidia|o__Bacteroidales|f__Bacteroidetes_BD2-2	E1	6	0.00122112	0.0017065	0.000696675	Dunn's Kruskal-Wallis Multiple Comparisons	b	b	b
Core 2	k__Bacteria|p__Bacteroidota|c__Bacteroidia|o__Bacteroidales|f__Bacteroidetes_BD2-2	E2	2	0.000346535	0.000490074	0.000346535	Dunn's Kruskal-Wallis Multiple Comparisons	ab	ab	ab
Core 2	k__Bacteria|p__Bacteroidota|c__Bacteroidia|o__Bacteroidales|f__Bacteroidetes_BD2-2	E3	4	0.0199505	0.00927123	0.00463561	Dunn's Kruskal-Wallis Multiple Comparisons	a	a	a
Core 2	k__Bacteria|p__Bacteroidota|c__Bacteroidia|o__Bacteroidales|f__Prolixibacteraceae	E1	6	0	0	0	Dunn's Kruskal-Wallis Multiple Comparisons	b	b	b
Core 2	k__Bacteria|p__Bacteroidota|c__Bacteroidia|o__Bacteroidales|f__Prolixibacteraceae	E2	2	0	0	0	Dunn's Kruskal-Wallis Multiple Comparisons	ab	ab	ab
Core 2	k__Bacteria|p__Bacteroidota|c__Bacteroidia|o__Bacteroidales|f__Prolixibacteraceae	E3	4	0.00398515	0.00331092	0.00165546	Dunn's Kruskal-Wallis Multiple Comparisons	a	a	a
Core 2	k__Bacteria|p__Bacteroidota|c__Bacteroidia|o__Cytophagales|f__Cyclobacteriaceae	E1	6	0.000429043	0.000239814	9.79036e-05	Dunn's Kruskal-Wallis Multiple Comparisons	b	b	b
Core 2	k__Bacteria|p__Bacteroidota|c__Bacteroidia|o__Cytophagales|f__Cyclobacteriaceae	E2	2	0.000445545	0.000630095	0.000445545	Dunn's Kruskal-Wallis Multiple Comparisons	ab	ab	ab
Core 2	k__Bacteria|p__Bacteroidota|c__Bacteroidia|o__Cytophagales|f__Cyclobacteriaceae	E3	4	0.0108911	0.00953927	0.00476963	Dunn's Kruskal-Wallis Multiple Comparisons	a	a	a
Core 2	k__Bacteria|p__Bacteroidota|c__Bacteroidia|o__Flavobacteriales|f__Flavobacteriaceae	E1	6	0	0	0	Dunn's Kruskal-Wallis Multiple Comparisons	b	b	b
Core 2	k__Bacteria|p__Bacteroidota|c__Bacteroidia|o__Flavobacteriales|f__Flavobacteriaceae	E2	2	0.000247525	0.000350053	0.000247525	Dunn's Kruskal-Wallis Multiple Comparisons	ab	ab	ab
Core 2	k__Bacteria|p__Bacteroidota|c__Bacteroidia|o__Flavobacteriales|f__Flavobacteriaceae	E3	4	0.015396	0.0146404	0.00732021	Dunn's Kruskal-Wallis Multiple Comparisons	a	a	a
Core 2	k__Bacteria|p__Bacteroidota|c__Ignavibacteria|o__Ignavibacteriales|f__PHOS-HE36	E1	6	0	0	0	Dunn's Kruskal-Wallis Multiple Comparisons	b	b	b
Core 2	k__Bacteria|p__Bacteroidota|c__Ignavibacteria|o__Ignavibacteriales|f__PHOS-HE36	E2	2	0.000148515	0.000210032	0.000148515	Dunn's Kruskal-Wallis Multiple Comparisons	ab	ab	ab
Core 2	k__Bacteria|p__Bacteroidota|c__Ignavibacteria|o__Ignavibacteriales|f__PHOS-HE36	E3	4	0.00915842	0.0058455	0.00292275	Dunn's Kruskal-Wallis Multiple Comparisons	a	a	a
Core 2	k__Bacteria|p__Caldatribacteriota|c__JS1|o__JS1|f__JS1	E1	6	0.0143234	0.00305212	0.00124602	Dunn's Kruskal-Wallis Multiple Comparisons	a	a	a
Core 2	k__Bacteria|p__Caldatribacteriota|c__JS1|o__JS1|f__JS1	E2	2	0.020099	0.00812123	0.00574257	Dunn's Kruskal-Wallis Multiple Comparisons	a	a	a
Core 2	k__Bacteria|p__Caldatribacteriota|c__JS1|o__JS1|f__JS1	E3	4	0.000693069	0.000863148	0.000431574	Dunn's Kruskal-Wallis Multiple Comparisons	b	b	b
Core 2	k__Bacteria|p__Calditrichota|c__Calditrichia|o__Calditrichales|f__Calditrichaceae	E1	6	0.00206271	0.00231303	0.000944292	Dunn's Kruskal-Wallis Multiple Comparisons	b	b	b
Core 2	k__Bacteria|p__Calditrichota|c__Calditrichia|o__Calditrichales|f__Calditrichaceae	E2	2	0.00356436	0.00126019	0.000891089	Dunn's Kruskal-Wallis Multiple Comparisons	ab	ab	ab
Core 2	k__Bacteria|p__Calditrichota|c__Calditrichia|o__Calditrichales|f__Calditrichaceae	E3	4	0.00972772	0.00291295	0.00145648	Dunn's Kruskal-Wallis Multiple Comparisons	a	a	a
Core 2	k__Bacteria|p__Chloroflexi|c__Anaerolineae|o__Anaerolineales|f__Anaerolineaceae	E1	6	0.00914191	0.00510671	0.00208481	Dunn's Kruskal-Wallis Multiple Comparisons	a	a	a
Core 2	k__Bacteria|p__Chloroflexi|c__Anaerolineae|o__Anaerolineales|f__Anaerolineaceae	E2	2	0.0114356	0.00245037	0.00173267	Dunn's Kruskal-Wallis Multiple Comparisons	a	a	a
Core 2	k__Bacteria|p__Chloroflexi|c__Anaerolineae|o__Anaerolineales|f__Anaerolineaceae	E3	4	0.0172525	0.00312405	0.00156202	Dunn's Kruskal-Wallis Multiple Comparisons	a	a	a
Core 2	k__Bacteria|p__Chloroflexi|c__Anaerolineae|o__MSB-5B2|f__MSB-5B2	E1	6	0.00617162	0.0022911	0.000935339	Dunn's Kruskal-Wallis Multiple Comparisons	a	a	a
Core 2	k__Bacteria|p__Chloroflexi|c__Anaerolineae|o__MSB-5B2|f__MSB-5B2	E2	2	0.00643564	0.000700106	0.00049505	Dunn's Kruskal-Wallis Multiple Comparisons	a	a	a
Core 2	k__Bacteria|p__Chloroflexi|c__Anaerolineae|o__MSB-5B2|f__MSB-5B2	E3	4	0	0	0	Dunn's Kruskal-Wallis Multiple Comparisons	b	b	b
Core 2	k__Bacteria|p__Chloroflexi|c__Anaerolineae|o__Thermoflexales|f__Thermoflexaceae	E1	6	0.00132013	0.0012361	0.000504638	Dunn's Kruskal-Wallis Multiple Comparisons	a	a	a
Core 2	k__Bacteria|p__Chloroflexi|c__Anaerolineae|o__Thermoflexales|f__Thermoflexaceae	E2	2	0.00163366	0.000630095	0.000445545	Dunn's Kruskal-Wallis Multiple Comparisons	a	a	a
Core 2	k__Bacteria|p__Chloroflexi|c__Anaerolineae|o__Thermoflexales|f__Thermoflexaceae	E3	4	0.000371287	0.000742574	0.000371287	Dunn's Kruskal-Wallis Multiple Comparisons	a	a	a
Core 2	k__Bacteria|p__Chloroflexi|c__Dehalococcoidia|o__Dehalococcoidia|f__Dehalococcoidia	E1	6	0.0335974	0.00567929	0.00231856	Dunn's Kruskal-Wallis Multiple Comparisons	a	a	a
Core 2	k__Bacteria|p__Chloroflexi|c__Dehalococcoidia|o__Dehalococcoidia|f__Dehalococcoidia	E2	2	0.0316832	0.00784118	0.00554455	Dunn's Kruskal-Wallis Multiple Comparisons	ab	ab	ab
Core 2	k__Bacteria|p__Chloroflexi|c__Dehalococcoidia|o__Dehalococcoidia|f__Dehalococcoidia	E3	4	0.00957921	0.00926342	0.00463171	Dunn's Kruskal-Wallis Multiple Comparisons	b	b	b
Core 2	k__Bacteria|p__Chloroflexi|c__Dehalococcoidia|o__DscP2|f__DscP2	E1	6	0.00249175	0.00173809	0.000709571	Dunn's Kruskal-Wallis Multiple Comparisons	a	a	a
Core 2	k__Bacteria|p__Chloroflexi|c__Dehalococcoidia|o__DscP2|f__DscP2	E2	2	0.00108911	0.00154023	0.00108911	Dunn's Kruskal-Wallis Multiple Comparisons	a	a	a
Core 2	k__Bacteria|p__Chloroflexi|c__Dehalococcoidia|o__DscP2|f__DscP2	E3	4	0.000891089	0.00126019	0.000630095	Dunn's Kruskal-Wallis Multiple Comparisons	a	a	a
Core 2	k__Bacteria|p__Chloroflexi|c__Dehalococcoidia|o__FS117-23B-02|f__FS117-23B-02	E1	6	0.010099	0.00151197	0.000617259	Dunn's Kruskal-Wallis Multiple Comparisons	a	a	a
Core 2	k__Bacteria|p__Chloroflexi|c__Dehalococcoidia|o__FS117-23B-02|f__FS117-23B-02	E2	2	0.00831683	0.000840127	0.000594059	Dunn's Kruskal-Wallis Multiple Comparisons	ab	ab	ab
Core 2	k__Bacteria|p__Chloroflexi|c__Dehalococcoidia|o__FS117-23B-02|f__FS117-23B-02	E3	4	0.00118812	0.000485047	0.000242524	Dunn's Kruskal-Wallis Multiple Comparisons	b	b	b
Core 2	k__Bacteria|p__Chloroflexi|c__Dehalococcoidia|o__FW22|f__FW22	E1	6	0.00905941	0.0038299	0.00156355	Dunn's Kruskal-Wallis Multiple Comparisons	a	a	a
Core 2	k__Bacteria|p__Chloroflexi|c__Dehalococcoidia|o__FW22|f__FW22	E2	2	0.0125743	0.00658099	0.00465347	Dunn's Kruskal-Wallis Multiple Comparisons	a	a	a
Core 2	k__Bacteria|p__Chloroflexi|c__Dehalococcoidia|o__FW22|f__FW22	E3	4	0.00170792	0.00225397	0.00112699	Dunn's Kruskal-Wallis Multiple Comparisons	a	a	a
Core 2	k__Bacteria|p__Chloroflexi|c__Dehalococcoidia|o__GIF3|f__GIF3	E1	6	0.03	0.00732299	0.0029896	Dunn's Kruskal-Wallis Multiple Comparisons	a	a	a
Core 2	k__Bacteria|p__Chloroflexi|c__Dehalococcoidia|o__GIF3|f__GIF3	E2	2	0.0219307	0.000350053	0.000247525	Dunn's Kruskal-Wallis Multiple Comparisons	ab	ab	ab
Core 2	k__Bacteria|p__Chloroflexi|c__Dehalococcoidia|o__GIF3|f__GIF3	E3	4	0.00225248	0.00265595	0.00132797	Dunn's Kruskal-Wallis Multiple Comparisons	b	b	b
Core 2	k__Bacteria|p__Chloroflexi|c__Dehalococcoidia|o__GIF9|f__AB-539-J10	E1	6	0.0541914	0.01169	0.00477242	Dunn's Kruskal-Wallis Multiple Comparisons	ab	ab	ab
Core 2	k__Bacteria|p__Chloroflexi|c__Dehalococcoidia|o__GIF9|f__AB-539-J10	E2	2	0.0682178	0.000420063	0.00029703	Dunn's Kruskal-Wallis Multiple Comparisons	a	a	a
Core 2	k__Bacteria|p__Chloroflexi|c__Dehalococcoidia|o__GIF9|f__AB-539-J10	E3	4	0.0134653	0.0120415	0.00602077	Dunn's Kruskal-Wallis Multiple Comparisons	b	b	b
Core 2	k__Bacteria|p__Chloroflexi|c__Dehalococcoidia|o__H3,93|f__H3,93	E1	6	0.00414191	0.00175157	0.000715076	Dunn's Kruskal-Wallis Multiple Comparisons	a	a	a
Core 2	k__Bacteria|p__Chloroflexi|c__Dehalococcoidia|o__H3,93|f__H3,93	E2	2	0.00217822	0.00308047	0.00217822	Dunn's Kruskal-Wallis Multiple Comparisons	ab	ab	ab
Core 2	k__Bacteria|p__Chloroflexi|c__Dehalococcoidia|o__H3,93|f__H3,93	E3	4	9.90099e-05	0.00019802	9.90099e-05	Dunn's Kruskal-Wallis Multiple Comparisons	b	b	b
Core 2	k__Bacteria|p__Chloroflexi|c__Dehalococcoidia|o__MSBL5|f__MSBL5	E1	6	0.00391089	0.0012394	0.000505985	Dunn's Kruskal-Wallis Multiple Comparisons	a	a	a
Core 2	k__Bacteria|p__Chloroflexi|c__Dehalococcoidia|o__MSBL5|f__MSBL5	E2	2	0.00514851	0.00154023	0.00108911	Dunn's Kruskal-Wallis Multiple Comparisons	a	a	a
Core 2	k__Bacteria|p__Chloroflexi|c__Dehalococcoidia|o__MSBL5|f__MSBL5	E3	4	0.00334158	0.00264979	0.00132489	Dunn's Kruskal-Wallis Multiple Comparisons	a	a	a
Core 2	k__Bacteria|p__Chloroflexi|c__Dehalococcoidia|o__Napoli-4B-65|f__Napoli-4B-65	E1	6	0.0141419	0.00220098	0.000898545	Dunn's Kruskal-Wallis Multiple Comparisons	a	a	a
Core 2	k__Bacteria|p__Chloroflexi|c__Dehalococcoidia|o__Napoli-4B-65|f__Napoli-4B-65	E2	2	0.0130198	0.00161024	0.00113861	Dunn's Kruskal-Wallis Multiple Comparisons	ab	ab	ab
Core 2	k__Bacteria|p__Chloroflexi|c__Dehalococcoidia|o__Napoli-4B-65|f__Napoli-4B-65	E3	4	0	0	0	Dunn's Kruskal-Wallis Multiple Comparisons	b	b	b
Core 2	k__Bacteria|p__Chloroflexi|c__Dehalococcoidia|o__S085|f__S085	E1	6	0.0105611	0.00478891	0.00195507	Dunn's Kruskal-Wallis Multiple Comparisons	a	a	a
Core 2	k__Bacteria|p__Chloroflexi|c__Dehalococcoidia|o__S085|f__S085	E2	2	0.0131188	0.00287043	0.0020297	Dunn's Kruskal-Wallis Multiple Comparisons	a	a	a
Core 2	k__Bacteria|p__Chloroflexi|c__Dehalococcoidia|o__S085|f__S085	E3	4	0.00121287	0.0014288	0.000714399	Dunn's Kruskal-Wallis Multiple Comparisons	b	b	b
Core 2	k__Bacteria|p__Chloroflexi|c__Dehalococcoidia|o__Sh765B-AG-111|f__Sh765B-AG-111	E1	6	0.00813531	0.00473156	0.00193165	Dunn's Kruskal-Wallis Multiple Comparisons	a	a	a
Core 2	k__Bacteria|p__Chloroflexi|c__Dehalococcoidia|o__Sh765B-AG-111|f__Sh765B-AG-111	E2	2	0.00222772	0.000490074	0.000346535	Dunn's Kruskal-Wallis Multiple Comparisons	ab	ab	ab
Core 2	k__Bacteria|p__Chloroflexi|c__Dehalococcoidia|o__Sh765B-AG-111|f__Sh765B-AG-111	E3	4	0.000866337	0.000633328	0.000316664	Dunn's Kruskal-Wallis Multiple Comparisons	b	b	b
Core 2	k__Bacteria|p__Desulfobacterota|c__Desulfobacteria|o__Desulfatiglandales|f__Desulfatiglandaceae	E1	6	0.064934	0.00686744	0.00280362	Dunn's Kruskal-Wallis Multiple Comparisons	a	a	a
Core 2	k__Bacteria|p__Desulfobacterota|c__Desulfobacteria|o__Desulfatiglandales|f__Desulfatiglandaceae	E2	2	0.0733168	0.00707107	0.005	Dunn's Kruskal-Wallis Multiple Comparisons	a	a	a
Core 2	k__Bacteria|p__Desulfobacterota|c__Desulfobacteria|o__Desulfatiglandales|f__Desulfatiglandaceae	E3	4	0.0414604	0.0243279	0.0121639	Dunn's Kruskal-Wallis Multiple Comparisons	a	a	a
Core 2	k__Bacteria|p__Desulfobacterota|c__Desulfobacteria|o__Desulfobacterales|f__Desulfobacterales	E1	6	1.65017e-05	4.04206e-05	1.65017e-05	Dunn's Kruskal-Wallis Multiple Comparisons	a	a	a
Core 2	k__Bacteria|p__Desulfobacterota|c__Desulfobacteria|o__Desulfobacterales|f__Desulfobacterales	E2	2	0.00029703	0.000420063	0.00029703	Dunn's Kruskal-Wallis Multiple Comparisons	a	a	a
Core 2	k__Bacteria|p__Desulfobacterota|c__Desulfobacteria|o__Desulfobacterales|f__Desulfobacterales	E3	4	0.0060396	0.00730753	0.00365376	Dunn's Kruskal-Wallis Multiple Comparisons	a	a	a
Core 2	k__Bacteria|p__Desulfobacterota|c__Desulfobacteria|o__Desulfobacterales|f__Desulfosarcinaceae	E1	6	0.0128053	0.00514382	0.00209995	Dunn's Kruskal-Wallis Multiple Comparisons	b	b	b
Core 2	k__Bacteria|p__Desulfobacterota|c__Desulfobacteria|o__Desulfobacterales|f__Desulfosarcinaceae	E2	2	0.0204455	0.00343052	0.00242574	Dunn's Kruskal-Wallis Multiple Comparisons	ab	ab	ab
Core 2	k__Bacteria|p__Desulfobacterota|c__Desulfobacteria|o__Desulfobacterales|f__Desulfosarcinaceae	E3	4	0.072302	0.0232519	0.0116259	Dunn's Kruskal-Wallis Multiple Comparisons	a	a	a
Core 2	k__Bacteria|p__Desulfobacterota|c__Desulfobacterota|o__Desulfobacterota|f__Desulfobacterota	E1	6	0.00278878	0.000521724	0.000212993	Dunn's Kruskal-Wallis Multiple Comparisons	a	a	a
Core 2	k__Bacteria|p__Desulfobacterota|c__Desulfobacterota|o__Desulfobacterota|f__Desulfobacterota	E2	2	0.00356436	0.000560085	0.00039604	Dunn's Kruskal-Wallis Multiple Comparisons	a	a	a
Core 2	k__Bacteria|p__Desulfobacterota|c__Desulfobacterota|o__Desulfobacterota|f__Desulfobacterota	E3	4	0.000173267	0.000204114	0.000102057	Dunn's Kruskal-Wallis Multiple Comparisons	b	b	b
Core 2	k__Bacteria|p__Desulfobacterota|c__Desulfobulbia|o__Desulfobulbales|f__Desulfobulbaceae	E1	6	0	0	0	Dunn's Kruskal-Wallis Multiple Comparisons	b	b	b
Core 2	k__Bacteria|p__Desulfobacterota|c__Desulfobulbia|o__Desulfobulbales|f__Desulfobulbaceae	E2	2	0	0	0	Dunn's Kruskal-Wallis Multiple Comparisons	b	b	b
Core 2	k__Bacteria|p__Desulfobacterota|c__Desulfobulbia|o__Desulfobulbales|f__Desulfobulbaceae	E3	4	0.0202475	0.0099295	0.00496475	Dunn's Kruskal-Wallis Multiple Comparisons	a	a	a
Core 2	k__Bacteria|p__Desulfobacterota|c__Desulfobulbia|o__Desulfobulbales|f__Desulfocapsaceae	E1	6	3.30033e-05	8.08412e-05	3.30033e-05	Dunn's Kruskal-Wallis Multiple Comparisons	b	b	b
Core 2	k__Bacteria|p__Desulfobacterota|c__Desulfobulbia|o__Desulfobulbales|f__Desulfocapsaceae	E2	2	0	0	0	Dunn's Kruskal-Wallis Multiple Comparisons	b	b	b
Core 2	k__Bacteria|p__Desulfobacterota|c__Desulfobulbia|o__Desulfobulbales|f__Desulfocapsaceae	E3	4	0.0034901	0.00306491	0.00153246	Dunn's Kruskal-Wallis Multiple Comparisons	a	a	a
Core 2	k__Bacteria|p__Desulfobacterota|c__Desulfuromonadia|o__Sva1033|f__Sva1033	E1	6	0	0	0	Dunn's Kruskal-Wallis Multiple Comparisons	b	b	b
Core 2	k__Bacteria|p__Desulfobacterota|c__Desulfuromonadia|o__Sva1033|f__Sva1033	E2	2	0	0	0	Dunn's Kruskal-Wallis Multiple Comparisons	b	b	b
Core 2	k__Bacteria|p__Desulfobacterota|c__Desulfuromonadia|o__Sva1033|f__Sva1033	E3	4	0.00477723	0.00368283	0.00184141	Dunn's Kruskal-Wallis Multiple Comparisons	a	a	a
Core 2	k__Bacteria|p__Desulfobacterota|c__Syntrophobacteria|o__Syntrophobacterales|f__Syntrophobacterales	E1	6	0.00310231	0.00200251	0.000817523	Dunn's Kruskal-Wallis Multiple Comparisons	b	b	b
Core 2	k__Bacteria|p__Desulfobacterota|c__Syntrophobacteria|o__Syntrophobacterales|f__Syntrophobacterales	E2	2	0.0115842	0.00224034	0.00158416	Dunn's Kruskal-Wallis Multiple Comparisons	ab	ab	ab
Core 2	k__Bacteria|p__Desulfobacterota|c__Syntrophobacteria|o__Syntrophobacterales|f__Syntrophobacterales	E3	4	0.0579703	0.0105086	0.00525429	Dunn's Kruskal-Wallis Multiple Comparisons	a	a	a
Core 2	k__Bacteria|p__Fusobacteriota|c__Fusobacteriia|o__Fusobacteriales|f__Fusobacteriaceae	E1	6	0	0	0	Dunn's Kruskal-Wallis Multiple Comparisons	b	b	b
Core 2	k__Bacteria|p__Fusobacteriota|c__Fusobacteriia|o__Fusobacteriales|f__Fusobacteriaceae	E2	2	0	0	0	Dunn's Kruskal-Wallis Multiple Comparisons	b	b	b
Core 2	k__Bacteria|p__Fusobacteriota|c__Fusobacteriia|o__Fusobacteriales|f__Fusobacteriaceae	E3	4	0.0123515	0.00740983	0.00370491	Dunn's Kruskal-Wallis Multiple Comparisons	a	a	a
Core 2	k__Bacteria|p__Gemmatimonadota|c__BD2-11_terrestrial_group|o__BD2-11_terrestrial_group|f__BD2-11_terrestrial_group	E1	6	0.00133663	0.000977644	0.000399122	Dunn's Kruskal-Wallis Multiple Comparisons	b	b	b
Core 2	k__Bacteria|p__Gemmatimonadota|c__BD2-11_terrestrial_group|o__BD2-11_terrestrial_group|f__BD2-11_terrestrial_group	E2	2	0.00277228	0.000560085	0.00039604	Dunn's Kruskal-Wallis Multiple Comparisons	ab	ab	ab
Core 2	k__Bacteria|p__Gemmatimonadota|c__BD2-11_terrestrial_group|o__BD2-11_terrestrial_group|f__BD2-11_terrestrial_group	E3	4	0.0099505	0.00490041	0.0024502	Dunn's Kruskal-Wallis Multiple Comparisons	a	a	a
Core 2	k__Bacteria|p__Gemmatimonadota|c__PAUC43f_marine_benthic_group|o__PAUC43f_marine_benthic_group|f__PAUC43f_marine_benthic_group	E1	6	0.000346535	0.000537761	0.00021954	Dunn's Kruskal-Wallis Multiple Comparisons	b	b	b
Core 2	k__Bacteria|p__Gemmatimonadota|c__PAUC43f_marine_benthic_group|o__PAUC43f_marine_benthic_group|f__PAUC43f_marine_benthic_group	E2	2	0.000792079	0.000140021	9.90099e-05	Dunn's Kruskal-Wallis Multiple Comparisons	ab	ab	ab
Core 2	k__Bacteria|p__Gemmatimonadota|c__PAUC43f_marine_benthic_group|o__PAUC43f_marine_benthic_group|f__PAUC43f_marine_benthic_group	E3	4	0.0110396	0.00730104	0.00365052	Dunn's Kruskal-Wallis Multiple Comparisons	a	a	a
Core 2	k__Bacteria|p__Latescibacterota|c__Latescibacteria|o__Latescibacterales|f__Latescibacteraceae	E1	6	0.00115512	0.00110015	0.000449136	Dunn's Kruskal-Wallis Multiple Comparisons	a	a	a
Core 2	k__Bacteria|p__Latescibacterota|c__Latescibacteria|o__Latescibacterales|f__Latescibacteraceae	E2	2	0.00108911	0.000840127	0.000594059	Dunn's Kruskal-Wallis Multiple Comparisons	a	a	a
Core 2	k__Bacteria|p__Latescibacterota|c__Latescibacteria|o__Latescibacterales|f__Latescibacteraceae	E3	4	0.00346535	0.00233042	0.00116521	Dunn's Kruskal-Wallis Multiple Comparisons	a	a	a
Core 2	k__Bacteria|p__Latescibacterota|c__Latescibacterota|o__Latescibacterota|f__Latescibacterota	E1	6	0.00115512	0.00116591	0.00047598	Dunn's Kruskal-Wallis Multiple Comparisons	b	b	b
Core 2	k__Bacteria|p__Latescibacterota|c__Latescibacterota|o__Latescibacterota|f__Latescibacterota	E2	2	0.00376238	0.00168025	0.00118812	Dunn's Kruskal-Wallis Multiple Comparisons	ab	ab	ab
Core 2	k__Bacteria|p__Latescibacterota|c__Latescibacterota|o__Latescibacterota|f__Latescibacterota	E3	4	0.00482673	0.00144924	0.000724618	Dunn's Kruskal-Wallis Multiple Comparisons	a	a	a
Core 2	k__Bacteria|p__Marinimicrobia_(SAR406_clade)|c__Marinimicrobia_(SAR406_clade)|o__Marinimicrobia_(SAR406_clade)|f__Marinimicrobia_(SAR406_clade)	E1	6	0.00207921	0.000772023	0.000315177	Dunn's Kruskal-Wallis Multiple Comparisons	a	a	a
Core 2	k__Bacteria|p__Marinimicrobia_(SAR406_clade)|c__Marinimicrobia_(SAR406_clade)|o__Marinimicrobia_(SAR406_clade)|f__Marinimicrobia_(SAR406_clade)	E2	2	0.00346535	0.00168025	0.00118812	Dunn's Kruskal-Wallis Multiple Comparisons	a	a	a
Core 2	k__Bacteria|p__Marinimicrobia_(SAR406_clade)|c__Marinimicrobia_(SAR406_clade)|o__Marinimicrobia_(SAR406_clade)|f__Marinimicrobia_(SAR406_clade)	E3	4	0.0010396	0.00157069	0.000785347	Dunn's Kruskal-Wallis Multiple Comparisons	a	a	a
Core 2	k__Bacteria|p__Myxococcota|c__Polyangia|o__Polyangiales|f__Sandaracinaceae	E1	6	3.30033e-05	8.08412e-05	3.30033e-05	Dunn's Kruskal-Wallis Multiple Comparisons	b	b	b
Core 2	k__Bacteria|p__Myxococcota|c__Polyangia|o__Polyangiales|f__Sandaracinaceae	E2	2	0	0	0	Dunn's Kruskal-Wallis Multiple Comparisons	b	b	b
Core 2	k__Bacteria|p__Myxococcota|c__Polyangia|o__Polyangiales|f__Sandaracinaceae	E3	4	0.0181436	0.0098056	0.0049028	Dunn's Kruskal-Wallis Multiple Comparisons	a	a	a
Core 2	k__Bacteria|p__NB1-j|c__NB1-j|o__NB1-j|f__NB1-j	E1	6	0.00328383	0.00250118	0.0010211	Dunn's Kruskal-Wallis Multiple Comparisons	b	b	b
Core 2	k__Bacteria|p__NB1-j|c__NB1-j|o__NB1-j|f__NB1-j	E2	2	0.00544554	0.00350053	0.00247525	Dunn's Kruskal-Wallis Multiple Comparisons	ab	ab	ab
Core 2	k__Bacteria|p__NB1-j|c__NB1-j|o__NB1-j|f__NB1-j	E3	4	0.0313366	0.00858384	0.00429192	Dunn's Kruskal-Wallis Multiple Comparisons	a	a	a
Core 2	k__Bacteria|p__Nitrospirota|c__Nitrospiria|o__Nitrospirales|f__Nitrospiraceae	E1	6	0	0	0	Dunn's Kruskal-Wallis Multiple Comparisons	b	b	b
Core 2	k__Bacteria|p__Nitrospirota|c__Nitrospiria|o__Nitrospirales|f__Nitrospiraceae	E2	2	0	0	0	Dunn's Kruskal-Wallis Multiple Comparisons	b	b	b
Core 2	k__Bacteria|p__Nitrospirota|c__Nitrospiria|o__Nitrospirales|f__Nitrospiraceae	E3	4	0.00628713	0.00385037	0.00192518	Dunn's Kruskal-Wallis Multiple Comparisons	a	a	a
Core 2	k__Bacteria|p__Nitrospirota|c__Thermodesulfovibrionia|o__Thermodesulfovibrionia|f__Thermodesulfovibrionia	E1	6	0.000808581	0.000810229	0.000330775	Dunn's Kruskal-Wallis Multiple Comparisons	b	b	b
Core 2	k__Bacteria|p__Nitrospirota|c__Thermodesulfovibrionia|o__Thermodesulfovibrionia|f__Thermodesulfovibrionia	E2	2	0.00128713	0	0	Dunn's Kruskal-Wallis Multiple Comparisons	ab	ab	ab
Core 2	k__Bacteria|p__Nitrospirota|c__Thermodesulfovibrionia|o__Thermodesulfovibrionia|f__Thermodesulfovibrionia	E3	4	0.0162871	0.00433727	0.00216863	Dunn's Kruskal-Wallis Multiple Comparisons	a	a	a
Core 2	k__Bacteria|p__Planctomycetota|c__Phycisphaerae|o__MSBL9|f__SG8-4	E1	6	0.0465842	0.0102483	0.00418386	Dunn's Kruskal-Wallis Multiple Comparisons	a	a	a
Core 2	k__Bacteria|p__Planctomycetota|c__Phycisphaerae|o__MSBL9|f__SG8-4	E2	2	0.05	0.00868131	0.00613861	Dunn's Kruskal-Wallis Multiple Comparisons	ab	ab	ab
Core 2	k__Bacteria|p__Planctomycetota|c__Phycisphaerae|o__MSBL9|f__SG8-4	E3	4	0.0115594	0.00542443	0.00271221	Dunn's Kruskal-Wallis Multiple Comparisons	b	b	b
Core 2	k__Bacteria|p__Planctomycetota|c__Phycisphaerae|o__Phycisphaerales|f__Phycisphaeraceae	E1	6	0.000841584	0.000830149	0.000338907	Dunn's Kruskal-Wallis Multiple Comparisons	b	b	b
Core 2	k__Bacteria|p__Planctomycetota|c__Phycisphaerae|o__Phycisphaerales|f__Phycisphaeraceae	E2	2	0.0019802	0	0	Dunn's Kruskal-Wallis Multiple Comparisons	ab	ab	ab
Core 2	k__Bacteria|p__Planctomycetota|c__Phycisphaerae|o__Phycisphaerales|f__Phycisphaeraceae	E3	4	0.0099505	0.00133449	0.000667246	Dunn's Kruskal-Wallis Multiple Comparisons	a	a	a
Core 2	k__Bacteria|p__Planctomycetota|c__Planctomycetes|o__Pirellulales|f__Pirellulaceae	E1	6	0.00125413	0.00123293	0.000503341	Dunn's Kruskal-Wallis Multiple Comparisons	a	a	a
Core 2	k__Bacteria|p__Planctomycetota|c__Planctomycetes|o__Pirellulales|f__Pirellulaceae	E2	2	0.000594059	0.000140021	9.90099e-05	Dunn's Kruskal-Wallis Multiple Comparisons	a	a	a
Core 2	k__Bacteria|p__Planctomycetota|c__Planctomycetes|o__Pirellulales|f__Pirellulaceae	E3	4	0.00339109	0.00271074	0.00135537	Dunn's Kruskal-Wallis Multiple Comparisons	a	a	a
Core 2	k__Bacteria|p__Planctomycetota|c__vadinHA49|o__vadinHA49|f__vadinHA49	E1	6	0.00019802	0.000359721	0.000146855	Dunn's Kruskal-Wallis Multiple Comparisons	b	b	b
Core 2	k__Bacteria|p__Planctomycetota|c__vadinHA49|o__vadinHA49|f__vadinHA49	E2	2	0	0	0	Dunn's Kruskal-Wallis Multiple Comparisons	b	b	b
Core 2	k__Bacteria|p__Planctomycetota|c__vadinHA49|o__vadinHA49|f__vadinHA49	E3	4	0.00299505	0.0023084	0.0011542	Dunn's Kruskal-Wallis Multiple Comparisons	a	a	a
Core 2	k__Bacteria|p__Proteobacteria|c__Alphaproteobacteria|o__Kiloniellales|f__Kiloniellaceae	E1	6	3.30033e-05	8.08412e-05	3.30033e-05	Dunn's Kruskal-Wallis Multiple Comparisons	b	b	b
Core 2	k__Bacteria|p__Proteobacteria|c__Alphaproteobacteria|o__Kiloniellales|f__Kiloniellaceae	E2	2	9.90099e-05	0.000140021	9.90099e-05	Dunn's Kruskal-Wallis Multiple Comparisons	ab	ab	ab
Core 2	k__Bacteria|p__Proteobacteria|c__Alphaproteobacteria|o__Kiloniellales|f__Kiloniellaceae	E3	4	0.00972772	0.00562609	0.00281305	Dunn's Kruskal-Wallis Multiple Comparisons	a	a	a
Core 2	k__Bacteria|p__Proteobacteria|c__Alphaproteobacteria|o__Rhizobiales|f__Hyphomicrobiaceae	E1	6	0.00133663	0.000936678	0.000382397	Dunn's Kruskal-Wallis Multiple Comparisons	a	a	a
Core 2	k__Bacteria|p__Proteobacteria|c__Alphaproteobacteria|o__Rhizobiales|f__Hyphomicrobiaceae	E2	2	0.000990099	0.000140021	9.90099e-05	Dunn's Kruskal-Wallis Multiple Comparisons	a	a	a
Core 2	k__Bacteria|p__Proteobacteria|c__Alphaproteobacteria|o__Rhizobiales|f__Hyphomicrobiaceae	E3	4	0.000742574	0.000707072	0.000353536	Dunn's Kruskal-Wallis Multiple Comparisons	a	a	a
Core 2	k__Bacteria|p__Proteobacteria|c__Alphaproteobacteria|o__Rhizobiales|f__Methyloligellaceae	E1	6	0.000181518	0.000253718	0.00010358	Dunn's Kruskal-Wallis Multiple Comparisons	b	b	b
Core 2	k__Bacteria|p__Proteobacteria|c__Alphaproteobacteria|o__Rhizobiales|f__Methyloligellaceae	E2	2	0.00029703	0.000420063	0.00029703	Dunn's Kruskal-Wallis Multiple Comparisons	ab	ab	ab
Core 2	k__Bacteria|p__Proteobacteria|c__Alphaproteobacteria|o__Rhizobiales|f__Methyloligellaceae	E3	4	0.0064604	0.00622497	0.00311249	Dunn's Kruskal-Wallis Multiple Comparisons	a	a	a
Core 2	k__Bacteria|p__Proteobacteria|c__Alphaproteobacteria|o__Rhizobiales|f__Rhizobiaceae	E1	6	0.00194719	0.00130252	0.000531753	Dunn's Kruskal-Wallis Multiple Comparisons	ab	ab	ab
Core 2	k__Bacteria|p__Proteobacteria|c__Alphaproteobacteria|o__Rhizobiales|f__Rhizobiaceae	E2	2	0.00237624	0.000560085	0.00039604	Dunn's Kruskal-Wallis Multiple Comparisons	a	a	a
Core 2	k__Bacteria|p__Proteobacteria|c__Alphaproteobacteria|o__Rhizobiales|f__Rhizobiaceae	E3	4	0.000668317	0.000284384	0.000142192	Dunn's Kruskal-Wallis Multiple Comparisons	b	b	b
Core 2	k__Bacteria|p__Proteobacteria|c__Alphaproteobacteria|o__Sphingomonadales|f__Sphingomonadaceae	E1	6	0.0221122	0.0172479	0.00704144	Dunn's Kruskal-Wallis Multiple Comparisons	a	a	a
Core 2	k__Bacteria|p__Proteobacteria|c__Alphaproteobacteria|o__Sphingomonadales|f__Sphingomonadaceae	E2	2	0	0	0	Dunn's Kruskal-Wallis Multiple Comparisons	a	a	a
Core 2	k__Bacteria|p__Proteobacteria|c__Alphaproteobacteria|o__Sphingomonadales|f__Sphingomonadaceae	E3	4	0	0	0	Dunn's Kruskal-Wallis Multiple Comparisons	a	a	a
Core 2	k__Bacteria|p__Proteobacteria|c__Gammaproteobacteria|o__AT-s2-59|f__AT-s2-59	E1	6	1.65017e-05	4.04206e-05	1.65017e-05	Dunn's Kruskal-Wallis Multiple Comparisons	b	b	b
Core 2	k__Bacteria|p__Proteobacteria|c__Gammaproteobacteria|o__AT-s2-59|f__AT-s2-59	E2	2	0	0	0	Dunn's Kruskal-Wallis Multiple Comparisons	b	b	b
Core 2	k__Bacteria|p__Proteobacteria|c__Gammaproteobacteria|o__AT-s2-59|f__AT-s2-59	E3	4	0.00638614	0.00295651	0.00147826	Dunn's Kruskal-Wallis Multiple Comparisons	a	a	a
Core 2	k__Bacteria|p__Proteobacteria|c__Gammaproteobacteria|o__B2M28|f__B2M28	E1	6	0	0	0	Dunn's Kruskal-Wallis Multiple Comparisons	b	b	b
Core 2	k__Bacteria|p__Proteobacteria|c__Gammaproteobacteria|o__B2M28|f__B2M28	E2	2	0.000643564	0.000910137	0.000643564	Dunn's Kruskal-Wallis Multiple Comparisons	ab	ab	ab
Core 2	k__Bacteria|p__Proteobacteria|c__Gammaproteobacteria|o__B2M28|f__B2M28	E3	4	0.0264851	0.0181215	0.00906076	Dunn's Kruskal-Wallis Multiple Comparisons	a	a	a
Core 2	k__Bacteria|p__Proteobacteria|c__Gammaproteobacteria|o__BD7-8|f__BD7-8	E1	6	0	0	0	Dunn's Kruskal-Wallis Multiple Comparisons	b	b	b
Core 2	k__Bacteria|p__Proteobacteria|c__Gammaproteobacteria|o__BD7-8|f__BD7-8	E2	2	0	0	0	Dunn's Kruskal-Wallis Multiple Comparisons	b	b	b
Core 2	k__Bacteria|p__Proteobacteria|c__Gammaproteobacteria|o__BD7-8|f__BD7-8	E3	4	0.0035396	0.00153252	0.000766261	Dunn's Kruskal-Wallis Multiple Comparisons	a	a	a
Core 2	k__Bacteria|p__Proteobacteria|c__Gammaproteobacteria|o__Burkholderiales|f__Comamonadaceae	E1	6	0.210314	0.034358	0.0140266	Dunn's Kruskal-Wallis Multiple Comparisons	a	a	a
Core 2	k__Bacteria|p__Proteobacteria|c__Gammaproteobacteria|o__Burkholderiales|f__Comamonadaceae	E2	2	0.150396	0.0155423	0.0109901	Dunn's Kruskal-Wallis Multiple Comparisons	ab	ab	ab
Core 2	k__Bacteria|p__Proteobacteria|c__Gammaproteobacteria|o__Burkholderiales|f__Comamonadaceae	E3	4	0.0358168	0.00999048	0.00499524	Dunn's Kruskal-Wallis Multiple Comparisons	b	b	b
Core 2	k__Bacteria|p__Proteobacteria|c__Gammaproteobacteria|o__Burkholderiales|f__Nitrosomonadaceae	E1	6	0	0	0	Dunn's Kruskal-Wallis Multiple Comparisons	b	b	b
Core 2	k__Bacteria|p__Proteobacteria|c__Gammaproteobacteria|o__Burkholderiales|f__Nitrosomonadaceae	E2	2	0	0	0	Dunn's Kruskal-Wallis Multiple Comparisons	b	b	b
Core 2	k__Bacteria|p__Proteobacteria|c__Gammaproteobacteria|o__Burkholderiales|f__Nitrosomonadaceae	E3	4	0.00423267	0.00249481	0.0012474	Dunn's Kruskal-Wallis Multiple Comparisons	a	a	a
Core 2	k__Bacteria|p__Proteobacteria|c__Gammaproteobacteria|o__Gammaproteobacteria|f__Gammaproteobacteria	E1	6	6.60066e-05	0.000161682	6.60066e-05	Dunn's Kruskal-Wallis Multiple Comparisons	b	b	b
Core 2	k__Bacteria|p__Proteobacteria|c__Gammaproteobacteria|o__Gammaproteobacteria|f__Gammaproteobacteria	E2	2	0	0	0	Dunn's Kruskal-Wallis Multiple Comparisons	b	b	b
Core 2	k__Bacteria|p__Proteobacteria|c__Gammaproteobacteria|o__Gammaproteobacteria|f__Gammaproteobacteria	E3	4	0.0102723	0.00842627	0.00421313	Dunn's Kruskal-Wallis Multiple Comparisons	a	a	a
Core 2	k__Bacteria|p__Proteobacteria|c__Gammaproteobacteria|o__Nitrosococcales|f__Nitrosococcaceae	E1	6	0	0	0	Dunn's Kruskal-Wallis Multiple Comparisons	b	b	b
Core 2	k__Bacteria|p__Proteobacteria|c__Gammaproteobacteria|o__Nitrosococcales|f__Nitrosococcaceae	E2	2	0	0	0	Dunn's Kruskal-Wallis Multiple Comparisons	b	b	b
Core 2	k__Bacteria|p__Proteobacteria|c__Gammaproteobacteria|o__Nitrosococcales|f__Nitrosococcaceae	E3	4	0.00844059	0.00249481	0.0012474	Dunn's Kruskal-Wallis Multiple Comparisons	a	a	a
Core 2	k__Bacteria|p__Proteobacteria|c__Gammaproteobacteria|o__Steroidobacterales|f__Woeseiaceae	E1	6	0	0	0	Dunn's Kruskal-Wallis Multiple Comparisons	b	b	b
Core 2	k__Bacteria|p__Proteobacteria|c__Gammaproteobacteria|o__Steroidobacterales|f__Woeseiaceae	E2	2	0	0	0	Dunn's Kruskal-Wallis Multiple Comparisons	b	b	b
Core 2	k__Bacteria|p__Proteobacteria|c__Gammaproteobacteria|o__Steroidobacterales|f__Woeseiaceae	E3	4	0.0307426	0.0189494	0.00947469	Dunn's Kruskal-Wallis Multiple Comparisons	a	a	a
Core 2	k__Bacteria|p__Spirochaetota|c__Spirochaetia|o__Spirochaetales|f__Spirochaetaceae	E1	6	0.00838284	0.00165399	0.000675238	Dunn's Kruskal-Wallis Multiple Comparisons	a	a	a
Core 2	k__Bacteria|p__Spirochaetota|c__Spirochaetia|o__Spirochaetales|f__Spirochaetaceae	E2	2	0.0108911	0.00238036	0.00168317	Dunn's Kruskal-Wallis Multiple Comparisons	a	a	a
Core 2	k__Bacteria|p__Spirochaetota|c__Spirochaetia|o__Spirochaetales|f__Spirochaetaceae	E3	4	0.00930693	0.00473663	0.00236832	Dunn's Kruskal-Wallis Multiple Comparisons	a	a	a
Core 2	k__Bacteria|p__Sva0485|c__Sva0485|o__Sva0485|f__Sva0485	E1	6	0.0158911	0.00202014	0.000824719	Dunn's Kruskal-Wallis Multiple Comparisons	a	a	a
Core 2	k__Bacteria|p__Sva0485|c__Sva0485|o__Sva0485|f__Sva0485	E2	2	0.0235644	0.000840127	0.000594059	Dunn's Kruskal-Wallis Multiple Comparisons	a	a	a
Core 2	k__Bacteria|p__Sva0485|c__Sva0485|o__Sva0485|f__Sva0485	E3	4	0.0155446	0.00157589	0.000787943	Dunn's Kruskal-Wallis Multiple Comparisons	a	a	a
Core 2	k__Bacteria|p__TA06|c__TA06|o__TA06|f__TA06	E1	6	0.00889439	0.00403612	0.00164774	Dunn's Kruskal-Wallis Multiple Comparisons	a	a	a
Core 2	k__Bacteria|p__TA06|c__TA06|o__TA06|f__TA06	E2	2	0.00846535	0.00385058	0.00272277	Dunn's Kruskal-Wallis Multiple Comparisons	a	a	a
Core 2	k__Bacteria|p__TA06|c__TA06|o__TA06|f__TA06	E3	4	0.00574257	0.00536301	0.00268151	Dunn's Kruskal-Wallis Multiple Comparisons	a	a	a
Core 2	k__Bacteria|p__Verrucomicrobiota|c__Omnitrophia|o__Omnitrophales|f__Omnitrophaceae	E1	6	0.00372937	0.00320441	0.0013082	Dunn's Kruskal-Wallis Multiple Comparisons	a	a	a
Core 2	k__Bacteria|p__Verrucomicrobiota|c__Omnitrophia|o__Omnitrophales|f__Omnitrophaceae	E2	2	0.00193069	0.000210032	0.000148515	Dunn's Kruskal-Wallis Multiple Comparisons	a	a	a
Core 2	k__Bacteria|p__Verrucomicrobiota|c__Omnitrophia|o__Omnitrophales|f__Omnitrophaceae	E3	4	0.000940594	0.00109807	0.000549036	Dunn's Kruskal-Wallis Multiple Comparisons	a	a	a
